# Supplementary material for: The genera Chrysillaand Phintelloidesrevisited with the description of a new species (Araneae, Salticidae) using digital specimen DOIs and nanopublications
Source: Biodivers Data J. 2024 Sep 3;12:e129438. doi: 10.3897/BDJ.12.e129438 (PMC11387838; doi:10.3897/BDJ.12.e129438)
Supplement: XML Treatment for Chrysilla [file BDJ.12.e129438-treatment1.xml]

<!DOCTYPE tp:taxon-treatment
  PUBLIC "-//TaxonX//DTD Taxonomic Treatment Publishing DTD v0 20100105//EN" "tax-treatment-NSO.dtd">
<tp:taxon-treatment xmlns:tp="http://www.plazi.org/taxpub"><tp:treatment-meta><mixed-citation publication-type="journal"><person-group><name><surname>Deeleman-Reinhold</surname><given-names>Christa L.</given-names></name><name><surname>Addink</surname><given-names>Wouter</given-names></name><name><surname>Miller</surname><given-names>Jeremy A.</given-names></name></person-group><article-title>The genera <italic><tp:taxon-name><tp:taxon-name-part taxon-name-part-type="genus" reg="Chrysilla">Chrysilla</tp:taxon-name-part></tp:taxon-name></italic>and <italic><tp:taxon-name><tp:taxon-name-part taxon-name-part-type="genus" reg="Phintelloides">Phintelloides</tp:taxon-name-part></tp:taxon-name></italic>revisited with the description of a new species (<tp:taxon-name><tp:taxon-name-part taxon-name-part-type="order">Araneae</tp:taxon-name-part></tp:taxon-name>, <tp:taxon-name><tp:taxon-name-part taxon-name-part-type="family">Salticidae</tp:taxon-name-part></tp:taxon-name>) using digital specimen DOIs and nanopublications</article-title><source>Biodivers Data J</source><day>03</day><month>09</month><year>2024</year><volume>12</volume><pub-id pub-id-type="doi">10.3897/BDJ.12.e129438</pub-id></mixed-citation></tp:treatment-meta><tp:nomenclature><tp:taxon-name>
            <object-id xmlns:xlink="http://www.w3.org/1999/xlink" content-type="arpha" xlink:type="simple">0D9462C8-DAB5-5752-BA64-36EA50D1D855</object-id>
            <tp:taxon-name-part taxon-name-part-type="genus">Chrysilla</tp:taxon-name-part>
            <object-id xmlns:xlink="http://www.w3.org/1999/xlink" xlink:type="simple" object-id-type="Catalogue of Life">https://www.checklistbank.org/dataset/288943/taxon/62LN8</object-id>
          </tp:taxon-name><tp:taxon-authority>Thorell, 1887</tp:taxon-authority><tp:nomenclature-citation-list><tp:nomenclature-citation><tp:taxon-name>
                <tp:taxon-name-part taxon-name-part-type=""/>
              </tp:taxon-name><comment>World Spider Catalog: <ext-link xmlns:xlink="http://www.w3.org/1999/xlink" ext-link-type="uri" xlink:href="https://wsc.nmbe.ch/genus/2580/Chrysilla" xlink:type="simple">urn:lsid:nmbe.ch:spidergen:02890</ext-link></comment></tp:nomenclature-citation><tp:nomenclature-citation><tp:taxon-name>
                <tp:taxon-name-part taxon-name-part-type="genus" reg="Chrysilla">Chrysilla</tp:taxon-name-part>
              </tp:taxon-name><comment> Thorell, 1887 - <xref ref-type="bibr" rid="B11228809">Thorell 1887</xref></comment></tp:nomenclature-citation><tp:nomenclature-citation><tp:taxon-name>
                <tp:taxon-name-part taxon-name-part-type="genus">Chrysilla</tp:taxon-name-part>
                <tp:taxon-name-part taxon-name-part-type="species">lauta</tp:taxon-name-part>
              </tp:taxon-name><comment> Thorell, 1887<xref ref-type="bibr" rid="B11228809">Thorell 1887</xref>: 378. </comment></tp:nomenclature-citation></tp:nomenclature-citation-list></tp:nomenclature><tp:treatment-sec sec-type="Description"><title>Description</title><p>Middle-sized (body length 3.2–7.2 mm) unidentate, sexually dimorphic spiders. Carapace profile sloping down directly behind the eyes in a straight line. Chelicerae in males simple, elongated and sometimes divergent, in females parallel. In males, leg I dark and longer than the others, other legs pale, in females all legs pale and leg I proportional; both sexes with some black rings on leg IV. Spination of legs: femur I-IV with 1-1-1d, tibia I and II with 2-2-2 v or 2–2-2-1 v, metatarsus I and II with 2-2 v in both sexes; in<italic> <tp:taxon-name><tp:taxon-name-part taxon-name-part-type="genus" reg="Chrysilla">C.</tp:taxon-name-part><tp:taxon-name-part taxon-name-part-type="species" reg="lauta">lauta</tp:taxon-name-part></tp:taxon-name></italic> ventral spines on tibia I and II very strong, in other<italic> <tp:taxon-name><tp:taxon-name-part taxon-name-part-type="genus" reg="Chrysilla">Chrysilla</tp:taxon-name-part></tp:taxon-name> species</italic> front legs usually not so strongly armed. Abdomen in males about 1½ – 2 times longer than carapace, in female shorter and more rounded. The dorsal pattern is variable between species.</p></tp:treatment-sec><tp:treatment-sec sec-type="Diagnosis"><title>Diagnosis</title><p><italic><tp:taxon-name><tp:taxon-name-part taxon-name-part-type="genus" reg="Chrysilla">Chrysilla</tp:taxon-name-part></tp:taxon-name></italic> can be distinguished from other chrysillines<italic> </italic>by the following set of characters: <bold>1)</bold> – body colour: live specimens are conspicuously coloured in patterns of white, black, red, iridescent blue or green; in specimens kept in alcohol, the red colour rapidly disappears. Similar colours are also found in <italic><tp:taxon-name><tp:taxon-name-part taxon-name-part-type="genus" reg="Siler">Siler</tp:taxon-name-part></tp:taxon-name></italic>Simon, 1889; <bold>2)</bold> – clypeus: <italic><tp:taxon-name><tp:taxon-name-part taxon-name-part-type="genus" reg="Chrysilla">Chrysilla</tp:taxon-name-part></tp:taxon-name></italic> <italic><tp:taxon-name><tp:taxon-name-part taxon-name-part-type="genus" reg="Chrysilla"/><tp:taxon-name-part taxon-name-part-type="species" reg="lauta">lauta</tp:taxon-name-part></tp:taxon-name></italic> Thorell, 1887, <italic><tp:taxon-name><tp:taxon-name-part taxon-name-part-type="genus" reg="Chrysilla">C.</tp:taxon-name-part><tp:taxon-name-part taxon-name-part-type="species" reg="volupe">volupe</tp:taxon-name-part></tp:taxon-name></italic> (Karsch, 1879), <italic><tp:taxon-name><tp:taxon-name-part taxon-name-part-type="genus" reg="Chrysilla">C.</tp:taxon-name-part><tp:taxon-name-part taxon-name-part-type="species" reg="deelemani">deelemani</tp:taxon-name-part></tp:taxon-name></italic> Prószyński &amp; Deeleman-Reinhold, 2010, and <italic><tp:taxon-name><tp:taxon-name-part taxon-name-part-type="genus" reg="Proszynskia">Proszynskia</tp:taxon-name-part></tp:taxon-name></italic> Kanesharatnam &amp; Benjamin, 2019 lack a bunch of long white setae and have only dark metallic scales on the clypeus (in life), whereas a white bunch on the clypeus is characteristic for <italic><tp:taxon-name><tp:taxon-name-part taxon-name-part-type="genus" reg="Phintelloides">Phintelloides.</tp:taxon-name-part></tp:taxon-name></italic> However, the description of <italic><tp:taxon-name><tp:taxon-name-part taxon-name-part-type="genus" reg="Chrysilla">Chrysilla</tp:taxon-name-part><tp:taxon-name-part taxon-name-part-type="species" reg="acerosa">acerosa</tp:taxon-name-part></tp:taxon-name></italic> Wang &amp; Zhang, 2012 is provided with numerous colour photos, one of which clearly shows bundles of white flattened setae in front of the AME; <bold>3) </bold>– thorax margins: in<italic> Chrysill</italic>a and <italic><tp:taxon-name><tp:taxon-name-part taxon-name-part-type="genus" reg="Siler">Siler</tp:taxon-name-part></tp:taxon-name></italic> <italic><tp:taxon-name><tp:taxon-name-part taxon-name-part-type="genus" reg="Siler"/><tp:taxon-name-part taxon-name-part-type="species" reg="semiglaucus">semiglaucus</tp:taxon-name-part></tp:taxon-name>,</italic> both sexes have the thorax sides lined by a narrow strip of iridescent scales (<xref ref-type="bibr" rid="B11211291">Kanesharatnam and Benjamin 2019</xref>, fig. 21A; <xref ref-type="bibr" rid="B11211238">Yamasaki et al. 2018</xref>, fig. 11), whereas <italic><tp:taxon-name><tp:taxon-name-part taxon-name-part-type="genus" reg="Phintelloides">Phintelloides</tp:taxon-name-part></tp:taxon-name></italic> and <italic><tp:taxon-name><tp:taxon-name-part taxon-name-part-type="genus" reg="Phintella">Phintella</tp:taxon-name-part></tp:taxon-name></italic> have a wide band of white flattened setae along the margin of the thorax in both sexes; <bold>4)</bold> – abdomen: in all known <italic><tp:taxon-name><tp:taxon-name-part taxon-name-part-type="genus" reg="Chrysilla">Chrysilla</tp:taxon-name-part></tp:taxon-name></italic> species, males have a long, cylindrical abdomen, about three times longer than wide and clearly narrower than the carapace, sometimes with a dorsal scutum covered with colourful iridescent scales. In the field, the species can be recognized by their colour pattern. In females, the abdomen is notably shorter. By contrast, the male abdomen in <italic><tp:taxon-name><tp:taxon-name-part taxon-name-part-type="genus" reg="Phintella">Phintella</tp:taxon-name-part></tp:taxon-name></italic> and <italic><tp:taxon-name><tp:taxon-name-part taxon-name-part-type="genus" reg="Phintelloides">Phintelloides</tp:taxon-name-part></tp:taxon-name></italic> is shorter and more rounded, occasionally with something like a scutum; <bold>5) </bold>– cymbium length: in <italic><tp:taxon-name><tp:taxon-name-part taxon-name-part-type="genus" reg="Chrysilla">Chrysilla</tp:taxon-name-part></tp:taxon-name></italic>and <italic><tp:taxon-name><tp:taxon-name-part taxon-name-part-type="genus" reg="Phintelloides">Phintelloides</tp:taxon-name-part></tp:taxon-name></italic>the slender palp has a long cymbium cap (cc) with parallel sides, measuring more than half the bulbus length. This contrasts with <italic><tp:taxon-name><tp:taxon-name-part taxon-name-part-type="genus" reg="Phintella">Phintella</tp:taxon-name-part></tp:taxon-name></italic>, which has a cc of less than half the bulbus length, and <italic><tp:taxon-name><tp:taxon-name-part taxon-name-part-type="genus" reg="Siler">Siler</tp:taxon-name-part></tp:taxon-name></italic>, which has a short cc that protrudes only barely beyond the tip of the embolus; <bold>6) </bold>– embolus: in<italic> Chrysilla</italic><bold> </bold>the embolus proper (ep) is thin and filiform as in <italic><tp:taxon-name><tp:taxon-name-part taxon-name-part-type="genus" reg="Phintelloides">Phintelloides</tp:taxon-name-part></tp:taxon-name></italic>; in <italic><tp:taxon-name><tp:taxon-name-part taxon-name-part-type="genus" reg="Phintella">Phintella</tp:taxon-name-part></tp:taxon-name></italic> and <italic><tp:taxon-name><tp:taxon-name-part taxon-name-part-type="genus" reg="Proszynskia">Proszynskia</tp:taxon-name-part></tp:taxon-name></italic> the ep is short and sclerotized, rigid and conical or acuminate, never filiform; in <italic><tp:taxon-name><tp:taxon-name-part taxon-name-part-type="genus" reg="Siler">Siler</tp:taxon-name-part></tp:taxon-name></italic> the embolus is conical; <bold>7) </bold>– embolar tegular branch (etb) is present<bold> </bold>in males of <italic><tp:taxon-name><tp:taxon-name-part taxon-name-part-type="genus" reg="Chrysilla">Chrysilla</tp:taxon-name-part></tp:taxon-name></italic> and in <italic><tp:taxon-name><tp:taxon-name-part taxon-name-part-type="genus" reg="Phintelloides">Phintelloides</tp:taxon-name-part><tp:taxon-name-part taxon-name-part-type="species" reg="scandens">scandens</tp:taxon-name-part></tp:taxon-name> </italic>and most probably also in the <italic><tp:taxon-name><tp:taxon-name-part taxon-name-part-type="genus" reg="Phintelloides">Phintelloides</tp:taxon-name-part></tp:taxon-name></italic> species from India and Sri Lanka; it is long, slender and flexible; the tegulum is like a fingerless glove with movable thumb; in <italic><tp:taxon-name><tp:taxon-name-part taxon-name-part-type="genus" reg="Phintella">Phintella</tp:taxon-name-part></tp:taxon-name></italic>, <italic><tp:taxon-name><tp:taxon-name-part taxon-name-part-type="genus" reg="Proszynskia">Proszynskia</tp:taxon-name-part></tp:taxon-name></italic> and <italic><tp:taxon-name><tp:taxon-name-part taxon-name-part-type="genus" reg="Siler">Siler</tp:taxon-name-part></tp:taxon-name></italic>, the etb is absent, t­he embolus-bearing part not separate, the tegulum is rigid like a trowel <bold>8) </bold>–<bold> </bold>tegular lobe (pl) and tegular bump:<bold> </bold>in <italic><tp:taxon-name><tp:taxon-name-part taxon-name-part-type="genus" reg="Chrysilla">Chrysilla</tp:taxon-name-part></tp:taxon-name></italic> and <italic><tp:taxon-name><tp:taxon-name-part taxon-name-part-type="genus" reg="Phintelloides">Phintelloides</tp:taxon-name-part></tp:taxon-name></italic> the lobe is broad and rounded (Fig. <xref ref-type="fig" rid="F11691294">1</xref>), or shallow as in <italic><tp:taxon-name><tp:taxon-name-part taxon-name-part-type="genus" reg="Phintelloides">P.</tp:taxon-name-part><tp:taxon-name-part taxon-name-part-type="species" reg="scandens">scandens</tp:taxon-name-part></tp:taxon-name></italic> (Fig. <xref ref-type="fig" rid="F11693060">14</xref><xref ref-type="fig" rid="F12021511">a</xref>, <xref ref-type="fig" rid="F12021512">b</xref>, <xref ref-type="fig" rid="F12021513">c</xref>, <xref ref-type="fig" rid="F12021514">d</xref>, <xref ref-type="fig" rid="F12021515">e</xref>); in<italic> <tp:taxon-name><tp:taxon-name-part taxon-name-part-type="genus" reg="Phintella">Phintella</tp:taxon-name-part></tp:taxon-name></italic> and <italic><tp:taxon-name><tp:taxon-name-part taxon-name-part-type="genus" reg="Siler">Siler</tp:taxon-name-part></tp:taxon-name></italic>it is triangular/funnel-shaped; in <italic><tp:taxon-name><tp:taxon-name-part taxon-name-part-type="genus" reg="Proszynkia">Proszynkia</tp:taxon-name-part></tp:taxon-name></italic> it is expanded and broadly rounded; all species have a bump on the tegulum, traditionally present in all chrysillines, usually in the middle or in the proximal half of the tegulum; <bold>9) </bold>–<bold> </bold>palpal colour: in<bold> </bold><italic><tp:taxon-name><tp:taxon-name-part taxon-name-part-type="genus" reg="Chrysilla">Chrysilla</tp:taxon-name-part></tp:taxon-name></italic>, palp segments are contrasting, with different segments exhibiting different combinations of dark and white. The dark segments look iridescent blue or black in photos of live specimens; this seems to be a­ reliable character for species identification. In <italic><tp:taxon-name><tp:taxon-name-part taxon-name-part-type="genus" reg="Phintella">Phintella</tp:taxon-name-part></tp:taxon-name></italic> and <italic><tp:taxon-name><tp:taxon-name-part taxon-name-part-type="genus" reg="Phintelloide">Phintelloide</tp:taxon-name-part></tp:taxon-name></italic>s, palps are uniformly coloured, or all pale with dark cymbium; in <italic><tp:taxon-name><tp:taxon-name-part taxon-name-part-type="genus" reg="Siler">Siler</tp:taxon-name-part><tp:taxon-name-part taxon-name-part-type="species" reg="semiglaucus">semiglaucus</tp:taxon-name-part></tp:taxon-name></italic> specimens, the femur, patella and tibia have various shades of buff or grey (in life probably blue or green), the cymbium is pure white as in <italic><tp:taxon-name><tp:taxon-name-part taxon-name-part-type="genus" reg="Chrysilla">Chrysilla</tp:taxon-name-part></tp:taxon-name></italic>;<bold> 10) </bold>– epigynal structure: <italic><tp:taxon-name><tp:taxon-name-part taxon-name-part-type="genus" reg="Chrysilla">Chrysilla</tp:taxon-name-part></tp:taxon-name></italic> and <italic><tp:taxon-name><tp:taxon-name-part taxon-name-part-type="genus" reg="Phintelloides">Phintelloides</tp:taxon-name-part></tp:taxon-name></italic> have a similar structure, deviating from all related genera: the lateral copulatory opening is vaguely defined (except in <italic><tp:taxon-name><tp:taxon-name-part taxon-name-part-type="genus" reg="Chrysilla">C.</tp:taxon-name-part><tp:taxon-name-part taxon-name-part-type="species" reg="deelemani">deelemani</tp:taxon-name-part></tp:taxon-name></italic>), the entrance section to the copulatory ducts is a large atrium, usually funnel-shaped like an opened birds beak, leading through a conspicuous, U-turn section with swollen parietal walls (bnc) (not swollen in <italic><tp:taxon-name><tp:taxon-name-part taxon-name-part-type="genus" reg="Chrysilla">C.</tp:taxon-name-part><tp:taxon-name-part taxon-name-part-type="species" reg="deelemani">deelemani</tp:taxon-name-part></tp:taxon-name> </italic>and <italic><tp:taxon-name><tp:taxon-name-part taxon-name-part-type="genus" reg="Chrysilla">C.</tp:taxon-name-part><tp:taxon-name-part taxon-name-part-type="species" reg="scandens">scandens</tp:taxon-name-part></tp:taxon-name></italic>) in transition to the vertical section of the copulatory ducts (cd) which are tubular and rigid. In <italic><tp:taxon-name><tp:taxon-name-part taxon-name-part-type="genus" reg="Phintella">Phintella</tp:taxon-name-part></tp:taxon-name></italic>, the copulatory opening is normally marked with a rigid ring, usually but not always positioned anteriorly (<xref ref-type="bibr" rid="B11211291">Kanesharatnam and Benjamin 2019</xref>: figs 33F, 36C). In <italic><tp:taxon-name><tp:taxon-name-part taxon-name-part-type="genus" reg="Chrysilla">Chrysilla</tp:taxon-name-part></tp:taxon-name></italic>, the middle, U-shaped section is often described as a birds’ neck (bnc), with a beak (atrium); spermathecae are situated near the posterior edge of the epigyne, they are round or reniform as in <italic><tp:taxon-name><tp:taxon-name-part taxon-name-part-type="genus" reg="Phintella">Phintella</tp:taxon-name-part></tp:taxon-name></italic> and relatively small; in <italic><tp:taxon-name><tp:taxon-name-part taxon-name-part-type="genus" reg="Phintella">Phintella</tp:taxon-name-part></tp:taxon-name></italic> the ducts are straight or curved and of various lengths; in <italic><tp:taxon-name><tp:taxon-name-part taxon-name-part-type="genus" reg="Siler">Siler</tp:taxon-name-part></tp:taxon-name></italic> the copulatory opening is hidden in an anterior hood, the copulatory ducts are very short. The posterior epigynal margin is chitinized and provided with a pair of shallow pockets in most chrysilline genera.</p></tp:treatment-sec><tp:treatment-sec sec-type="Distribution"><title>Distribution</title><p>Seven <italic><tp:taxon-name><tp:taxon-name-part taxon-name-part-type="genus" reg="Chrysilla">Chrysilla</tp:taxon-name-part></tp:taxon-name></italic> species have been recorded from South and Southeast Asia with specimen records from the following countries: Sri Lanka, India, Pakistan, Nepal, Bhutan, Myanmar, Thailand, Vietnam, Malaysia, Singapore, Taiwan, Indonesia and southwest China. In addition, two species are recorded from tropical Africa, and one from Australia.</p></tp:treatment-sec><tp:treatment-sec sec-type="Taxon discussion"><title>Taxon discussion</title><p><italic><tp:taxon-name><tp:taxon-name-part taxon-name-part-type="genus" reg="Chrysilla">Chrysilla</tp:taxon-name-part></tp:taxon-name></italic> species are sexually dimorphic, and preserved specimens appear substantially different compared to living animals. This led to much confusion about the identity of the genus. It was more than a century after the first description of <italic><tp:taxon-name><tp:taxon-name-part taxon-name-part-type="genus" reg="Chrysilla">Chrysilla</tp:taxon-name-part></tp:taxon-name></italic> that males and females were associated (<xref ref-type="bibr" rid="B11211309">Caleb et al. 2018</xref>, <xref ref-type="bibr" rid="B11230938">Wang and Zhang 2012</xref>). Live animals of the different sexes exhibit different patterns and colours in both carapace and abdomen (Fig. <xref ref-type="fig" rid="F11691314">2</xref>; <xref ref-type="bibr" rid="B11211309">Caleb et al. 2018</xref>, <xref ref-type="bibr" rid="B11211265">Koh et al. 2022</xref>, <xref ref-type="bibr" rid="B11230938">Wang and Zhang 2012</xref>). Ten species are currently catalogued (<xref ref-type="bibr" rid="B11211213">World Spider Catalog 2024</xref>); with the description herein of the previously unknown female of <italic><tp:taxon-name><tp:taxon-name-part taxon-name-part-type="genus" reg="Chrysilla">C.</tp:taxon-name-part><tp:taxon-name-part taxon-name-part-type="species" reg="deelemani">deelemani</tp:taxon-name-part></tp:taxon-name></italic> Prószyński &amp; Deeleman-Reinhold, 2010, five <italic><tp:taxon-name><tp:taxon-name-part taxon-name-part-type="genus" reg="Chrysilla">Chrysilla</tp:taxon-name-part></tp:taxon-name></italic> species are known from only one sex. <italic><tp:taxon-name><tp:taxon-name-part taxon-name-part-type="genus" reg="Chrysilla">Chrysilla</tp:taxon-name-part></tp:taxon-name></italic> <italic>doriae</italic> Thorell, 1890 (male, Sumatra), has a palp which is typical for <italic><tp:taxon-name><tp:taxon-name-part taxon-name-part-type="genus" reg="Phintella">Phintella</tp:taxon-name-part></tp:taxon-name></italic> species and the species probably is a synonym (CDR personal observation of holotype).<italic> </italic>The holotype of <italic><tp:taxon-name><tp:taxon-name-part taxon-name-part-type="genus" reg="Chrysilla">Chrysilla</tp:taxon-name-part></tp:taxon-name> delicata </italic>Thorell 1892 (female, Sumatra; not Myanmar, contra <xref ref-type="bibr" rid="B11211213">World Spider Catalog 2024</xref>) was very recognisably illustrated (<xref ref-type="bibr" rid="B11211273">Prószyński 1984</xref>: 69), together with the palp of a syntopic male "<italic><tp:taxon-name><tp:taxon-name-part taxon-name-part-type="genus" reg="Icius">Icius</tp:taxon-name-part><tp:taxon-name-part taxon-name-part-type="species" reg="glaucochira">glaucochira</tp:taxon-name-part></tp:taxon-name></italic> Thorell, 1890." Later, the male <italic><tp:taxon-name><tp:taxon-name-part taxon-name-part-type="genus" reg="Phintella">Phintella</tp:taxon-name-part><tp:taxon-name-part taxon-name-part-type="species" reg="conradi">conradi</tp:taxon-name-part></tp:taxon-name></italic> <xref ref-type="bibr" rid="B11211282">Prószyński and Deeleman-Reinhold 2012</xref> was described from another (but likely conspecific) male specimen from Sumatra. Recently, <xref ref-type="bibr" rid="B11211291">Kanesharatnam and Benjamin (2019)</xref> established <italic><tp:taxon-name><tp:taxon-name-part taxon-name-part-type="genus" reg="Chrysilla">Chrysilla</tp:taxon-name-part><tp:taxon-name-part taxon-name-part-type="species" reg="jesudasi">jesudasi</tp:taxon-name-part></tp:taxon-name></italic> Caleb &amp; Mathai, 2014<italic> </italic>as the type species of the new genus <italic><tp:taxon-name><tp:taxon-name-part taxon-name-part-type="genus" reg="Phintelloides">Phintelloides</tp:taxon-name-part></tp:taxon-name></italic>.</p><p><italic><tp:taxon-name><tp:taxon-name-part taxon-name-part-type="genus" reg="Chrysilla">Chrysilla</tp:taxon-name-part></tp:taxon-name></italic>in many ways resembles and has been repeatedly confused with<italic> <tp:taxon-name><tp:taxon-name-part taxon-name-part-type="genus" reg="Phintella">Phintella</tp:taxon-name-part></tp:taxon-name></italic> Strand, 1906 (<xref ref-type="bibr" rid="B11211300">Żabka 1985</xref>). A series of phylogenetic analyses of chrysilline salticids found <italic><tp:taxon-name><tp:taxon-name-part taxon-name-part-type="genus" reg="Phintella">Phintella</tp:taxon-name-part></tp:taxon-name></italic> and <italic><tp:taxon-name><tp:taxon-name-part taxon-name-part-type="genus" reg="Phintelloides">Phintelloides</tp:taxon-name-part></tp:taxon-name></italic> to be closely related, possibly in a clade with <italic><tp:taxon-name><tp:taxon-name-part taxon-name-part-type="genus" reg="Proszynskia">Proszynskia</tp:taxon-name-part></tp:taxon-name></italic> and <italic><tp:taxon-name><tp:taxon-name-part taxon-name-part-type="genus" reg="Icius">Icius</tp:taxon-name-part></tp:taxon-name></italic>; <italic><tp:taxon-name><tp:taxon-name-part taxon-name-part-type="genus" reg="Chrysilla">Chrysilla</tp:taxon-name-part></tp:taxon-name></italic> is somewhat distantly related from these genera, and more closely related to <italic><tp:taxon-name><tp:taxon-name-part taxon-name-part-type="genus" reg="Siler">Siler</tp:taxon-name-part></tp:taxon-name></italic> (<xref ref-type="bibr" rid="B11211291">Kanesharatnam and Benjamin 2019</xref>). Conflict within the <xref ref-type="bibr" rid="B11211291">Kanesharatnam and Benjamin (2019)</xref> study derives from analytical permutations of morphological and DNA sequence data under parsimony and likelihood optimality criteria. The absence of conspicuous bright colours makes species of<italic> <tp:taxon-name><tp:taxon-name-part taxon-name-part-type="genus" reg="Phintelloides">Phintelloides</tp:taxon-name-part></tp:taxon-name></italic> look superficially like <italic><tp:taxon-name><tp:taxon-name-part taxon-name-part-type="genus" reg="Phintella">Phintella</tp:taxon-name-part></tp:taxon-name></italic> species. Nevertheless, the morphological and functional copulatory characters are substantially similar in <italic><tp:taxon-name><tp:taxon-name-part taxon-name-part-type="genus" reg="Chrysilla">Chrysilla</tp:taxon-name-part></tp:taxon-name></italic> and <italic><tp:taxon-name><tp:taxon-name-part taxon-name-part-type="genus" reg="Phintelloides">Phintelloides</tp:taxon-name-part></tp:taxon-name></italic>, and distinct from those in genera such as <italic><tp:taxon-name><tp:taxon-name-part taxon-name-part-type="genus" reg="Phintella">Phintella</tp:taxon-name-part></tp:taxon-name></italic>and <italic><tp:taxon-name><tp:taxon-name-part taxon-name-part-type="genus" reg="Proszynskia">Proszynskia.</tp:taxon-name-part></tp:taxon-name></italic></p><p>Our diagnosis can be expressed in simple words: genus <italic><tp:taxon-name><tp:taxon-name-part taxon-name-part-type="genus" reg="Chrysilla">Chrysilla</tp:taxon-name-part></tp:taxon-name></italic> and<italic> <tp:taxon-name><tp:taxon-name-part taxon-name-part-type="genus" reg="Phintelloides">Phintelloides</tp:taxon-name-part></tp:taxon-name></italic> share their reproductive engine (copulatory organs) but are enveloped in a different coat; black, white and yellow setae in<italic> <tp:taxon-name><tp:taxon-name-part taxon-name-part-type="genus" reg="Phintelloides">Phintelloides</tp:taxon-name-part></tp:taxon-name></italic>, red body colour in life and iridescent scales with black and white in <italic><tp:taxon-name><tp:taxon-name-part taxon-name-part-type="genus" reg="Chrysilla">Chrysilla</tp:taxon-name-part></tp:taxon-name></italic>. Involving more chrysilline genera: the “<italic><tp:taxon-name><tp:taxon-name-part taxon-name-part-type="genus" reg="Chrysilla">Chrysilla</tp:taxon-name-part></tp:taxon-name></italic> coat” is more widespread and also is characteristic for other chrysilline genera, such as <italic><tp:taxon-name><tp:taxon-name-part taxon-name-part-type="genus" reg="Siler">Siler</tp:taxon-name-part></tp:taxon-name></italic>, <italic><tp:taxon-name><tp:taxon-name-part taxon-name-part-type="genus" reg="Cosmophasis">Cosmophasis</tp:taxon-name-part></tp:taxon-name></italic> and <italic><tp:taxon-name><tp:taxon-name-part taxon-name-part-type="genus" reg="Orsima">Orsima</tp:taxon-name-part></tp:taxon-name></italic>, whereas the specialised “<italic><tp:taxon-name><tp:taxon-name-part taxon-name-part-type="genus" reg="Chrysilla">Chrysilla</tp:taxon-name-part></tp:taxon-name></italic> engine” is shared between <italic><tp:taxon-name><tp:taxon-name-part taxon-name-part-type="genus" reg="Chrysilla">Chrysilla</tp:taxon-name-part></tp:taxon-name></italic> and <italic><tp:taxon-name><tp:taxon-name-part taxon-name-part-type="genus" reg="Phintelloides">Phintelloides</tp:taxon-name-part></tp:taxon-name></italic>, but remarkably is also present in the genus <italic><tp:taxon-name><tp:taxon-name-part taxon-name-part-type="genus" reg="Bristowia">Bristowia</tp:taxon-name-part></tp:taxon-name>,</italic> a genus <xref ref-type="bibr" rid="B11211221">Maddison (2015)</xref> provisionally placed in<italic> </italic>the <italic><tp:taxon-name><tp:taxon-name-part taxon-name-part-type="genus" reg="Hasariini">Hasariini</tp:taxon-name-part></tp:taxon-name></italic>.</p></tp:treatment-sec><tp:treatment-sec><!--Section generated to contain objects referenced in tp:taxon-treatment.--><fig-group id="F11691294" position="float" orientation="portrait"><caption><p>Annotated illustrations and photographs of male pedipalp in <italic><tp:taxon-name><tp:taxon-name-part taxon-name-part-type="genus" reg="Chrysilla">Chrysilla</tp:taxon-name-part><tp:taxon-name-part taxon-name-part-type="species" reg="lauta">lauta</tp:taxon-name-part></tp:taxon-name></italic> Thorell, 1887</p></caption><fig id="F12021107" position="float" orientation="portrait"><object-id xmlns:xlink="http://www.w3.org/1999/xlink" content-type="arpha" xlink:type="simple">9ACCD6CB-3303-55EC-B83D-5DBD442678ED</object-id><object-id xmlns:xlink="http://www.w3.org/1999/xlink" content-type="doi" xlink:type="simple">10.3897/BDJ.12.e129438.figure1a</object-id><label>Figure 1a.</label><caption><p><italic><tp:taxon-name><tp:taxon-name-part taxon-name-part-type="genus" reg="Chrysilla">Chrysilla</tp:taxon-name-part><tp:taxon-name-part taxon-name-part-type="species" reg="lauta">lauta</tp:taxon-name-part></tp:taxon-name></italic> Thorell, 1887, left male pedipalp, ventral view <bold>cc</bold> cymbium cap <bold>ep</bold> embolus proper <bold>etb</bold> embolar tegular branch <bold>p</bold> distal projection of embolar tegular branch beyond retrolateral lobe of tegulum excluding embolus proper <bold>pt </bold>proximal lobe of tegulum <bold>rt </bold>retrolateral lobe of tegulum <bold>tbu</bold> tegular bump. Scale bar: 0.3 mm   </p></caption><graphic xmlns:xlink="http://www.w3.org/1999/xlink" xlink:href="bdj-12-e129438-g001_a.png" xlink:type="simple" position="float" orientation="portrait" id="oo_1126592.png"><uri content-type="original_file" xlink:type="simple">https://binary.pensoft.net/fig/1126592</uri></graphic></fig><fig id="F12021108" position="float" orientation="portrait"><object-id xmlns:xlink="http://www.w3.org/1999/xlink" content-type="arpha" xlink:type="simple">955EBD6C-2AA3-5B22-A99E-EB8D29A8C6F3</object-id><object-id xmlns:xlink="http://www.w3.org/1999/xlink" content-type="doi" xlink:type="simple">10.3897/BDJ.12.e129438.figure1b</object-id><label>Figure 1b.</label><caption><p><italic><tp:taxon-name><tp:taxon-name-part taxon-name-part-type="genus" reg="Chrysilla">Chrysilla</tp:taxon-name-part><tp:taxon-name-part taxon-name-part-type="species" reg="lauta">lauta</tp:taxon-name-part></tp:taxon-name></italic> Thorell, 1887, left male pedipalp, retrolateral view. Scale bar: 0.3 mm  </p></caption><graphic xmlns:xlink="http://www.w3.org/1999/xlink" xlink:href="bdj-12-e129438-g001_b.png" xlink:type="simple" position="float" orientation="portrait" id="oo_1126593.png"><uri content-type="original_file" xlink:type="simple">https://binary.pensoft.net/fig/1126593</uri></graphic></fig><fig id="F12021109" position="float" orientation="portrait"><object-id xmlns:xlink="http://www.w3.org/1999/xlink" content-type="arpha" xlink:type="simple">FF1E1709-5C54-5ED2-9FE3-83B9E3FCE4EC</object-id><object-id xmlns:xlink="http://www.w3.org/1999/xlink" content-type="doi" xlink:type="simple">10.3897/BDJ.12.e129438.figure1c</object-id><label>Figure 1c.</label><caption><p><italic><tp:taxon-name><tp:taxon-name-part taxon-name-part-type="genus" reg="Chrysilla">Chrysilla</tp:taxon-name-part><tp:taxon-name-part taxon-name-part-type="species" reg="lauta">lauta</tp:taxon-name-part></tp:taxon-name> </italic>Thorell, 1887, ventral view, CM 15726, scale bar 0.2 mm    </p></caption><graphic xmlns:xlink="http://www.w3.org/1999/xlink" xlink:href="bdj-12-e129438-g001_c.png" xlink:type="simple" position="float" orientation="portrait" id="oo_1126594.png"><uri content-type="original_file" xlink:type="simple">https://binary.pensoft.net/fig/1126594</uri></graphic></fig><fig id="F12021110" position="float" orientation="portrait"><object-id xmlns:xlink="http://www.w3.org/1999/xlink" content-type="arpha" xlink:type="simple">8C493DF6-D10E-5DEF-AB89-0D51F74AEABB</object-id><object-id xmlns:xlink="http://www.w3.org/1999/xlink" content-type="doi" xlink:type="simple">10.3897/BDJ.12.e129438.figure1d</object-id><label>Figure 1d.</label><caption><p><italic><tp:taxon-name><tp:taxon-name-part taxon-name-part-type="genus" reg="Chrysilla">Chrysilla</tp:taxon-name-part><tp:taxon-name-part taxon-name-part-type="species" reg="lauta">lauta</tp:taxon-name-part></tp:taxon-name> </italic>Thorell, 1887, retrolateral view, CM 15726, scale bar 0.2 mm   </p></caption><graphic xmlns:xlink="http://www.w3.org/1999/xlink" xlink:href="bdj-12-e129438-g001_d.png" xlink:type="simple" position="float" orientation="portrait" id="oo_1126595.png"><uri content-type="original_file" xlink:type="simple">https://binary.pensoft.net/fig/1126595</uri></graphic></fig></fig-group><fig-group id="F11693060" position="float" orientation="portrait"><caption><p><italic><tp:taxon-name><tp:taxon-name-part taxon-name-part-type="genus" reg="Phintelloides">Phintelloides</tp:taxon-name-part><tp:taxon-name-part taxon-name-part-type="species" reg="scandens">scandens</tp:taxon-name-part></tp:taxon-name> </italic>sp. nov., photographs and illustrations of male pedipalp and prosoma</p></caption><fig id="F12021511" position="float" orientation="portrait"><object-id xmlns:xlink="http://www.w3.org/1999/xlink" content-type="arpha" xlink:type="simple">168CF10B-A24B-5B54-AA1F-68F4B05920D9</object-id><object-id xmlns:xlink="http://www.w3.org/1999/xlink" content-type="doi" xlink:type="simple">10.3897/BDJ.12.e129438.figure14a</object-id><label>Figure 14a.</label><caption><p><italic><tp:taxon-name><tp:taxon-name-part taxon-name-part-type="genus" reg="Phintelloides">Phintelloides</tp:taxon-name-part><tp:taxon-name-part taxon-name-part-type="species" reg="scandens">scandens</tp:taxon-name-part></tp:taxon-name></italic> sp. nov., male holotype, pedipalp, ventral view, RMNH.ARA.18251, scale bar 0.2 mm   </p></caption><graphic xmlns:xlink="http://www.w3.org/1999/xlink" xlink:href="bdj-12-e129438-g014_a.png" xlink:type="simple" position="float" orientation="portrait" id="oo_1126735.png"><uri content-type="original_file" xlink:type="simple">https://binary.pensoft.net/fig/1126735</uri></graphic></fig><fig id="F12021512" position="float" orientation="portrait"><object-id xmlns:xlink="http://www.w3.org/1999/xlink" content-type="arpha" xlink:type="simple">BAF2F830-B10B-5FC5-9E3F-6E7AF69E8E52</object-id><object-id xmlns:xlink="http://www.w3.org/1999/xlink" content-type="doi" xlink:type="simple">10.3897/BDJ.12.e129438.figure14b</object-id><label>Figure 14b.</label><caption><p><italic><tp:taxon-name><tp:taxon-name-part taxon-name-part-type="genus" reg="Phintelloides">Phintelloides</tp:taxon-name-part><tp:taxon-name-part taxon-name-part-type="species" reg="scandens">scandens</tp:taxon-name-part></tp:taxon-name></italic> sp. nov., male holotype, pedipalp, retrolateral view, RMNH.ARA.18251, scale bar 0.2 mm  </p></caption><graphic xmlns:xlink="http://www.w3.org/1999/xlink" xlink:href="bdj-12-e129438-g014_b.png" xlink:type="simple" position="float" orientation="portrait" id="oo_1126736.png"><uri content-type="original_file" xlink:type="simple">https://binary.pensoft.net/fig/1126736</uri></graphic></fig><fig id="F12021513" position="float" orientation="portrait"><object-id xmlns:xlink="http://www.w3.org/1999/xlink" content-type="arpha" xlink:type="simple">1364E791-4D58-5CFD-83DF-3E8B892997E5</object-id><object-id xmlns:xlink="http://www.w3.org/1999/xlink" content-type="doi" xlink:type="simple">10.3897/BDJ.12.e129438.figure14c</object-id><label>Figure 14c.</label><caption><p><italic><tp:taxon-name><tp:taxon-name-part taxon-name-part-type="genus" reg="Phintelloides">Phintelloides</tp:taxon-name-part><tp:taxon-name-part taxon-name-part-type="species" reg="scandens">scandens</tp:taxon-name-part></tp:taxon-name></italic> sp. nov., male pedipalp, ventral view, illustration, scale bar 0.2 mm   </p></caption><graphic xmlns:xlink="http://www.w3.org/1999/xlink" xlink:href="bdj-12-e129438-g014_c.png" xlink:type="simple" position="float" orientation="portrait" id="oo_1126737.png"><uri content-type="original_file" xlink:type="simple">https://binary.pensoft.net/fig/1126737</uri></graphic></fig><fig id="F12021514" position="float" orientation="portrait"><object-id xmlns:xlink="http://www.w3.org/1999/xlink" content-type="arpha" xlink:type="simple">1AA3B13E-28C3-5EC6-8FF4-842CE6AC4D2B</object-id><object-id xmlns:xlink="http://www.w3.org/1999/xlink" content-type="doi" xlink:type="simple">10.3897/BDJ.12.e129438.figure14d</object-id><label>Figure 14d.</label><caption><p><italic><tp:taxon-name><tp:taxon-name-part taxon-name-part-type="genus" reg="Phintelloides">Phintelloides</tp:taxon-name-part><tp:taxon-name-part taxon-name-part-type="species" reg="scandens">scandens</tp:taxon-name-part></tp:taxon-name></italic> sp. nov., male pedipalp, retrolateral view, illustration, scale bar 0.2 mm   </p></caption><graphic xmlns:xlink="http://www.w3.org/1999/xlink" xlink:href="bdj-12-e129438-g014_d.png" xlink:type="simple" position="float" orientation="portrait" id="oo_1126738.png"><uri content-type="original_file" xlink:type="simple">https://binary.pensoft.net/fig/1126738</uri></graphic></fig><fig id="F12021515" position="float" orientation="portrait"><object-id xmlns:xlink="http://www.w3.org/1999/xlink" content-type="arpha" xlink:type="simple">757469CE-66AD-5587-8135-1B8A6D5955B4</object-id><object-id xmlns:xlink="http://www.w3.org/1999/xlink" content-type="doi" xlink:type="simple">10.3897/BDJ.12.e129438.figure14e</object-id><label>Figure 14e.</label><caption><p><italic><tp:taxon-name><tp:taxon-name-part taxon-name-part-type="genus" reg="Phintelloides">Phintelloides</tp:taxon-name-part><tp:taxon-name-part taxon-name-part-type="species" reg="scandens">scandens</tp:taxon-name-part></tp:taxon-name></italic> sp. nov., male pedipalp, prolateral view, illustration, scale bar 0.2 mm    </p></caption><graphic xmlns:xlink="http://www.w3.org/1999/xlink" xlink:href="bdj-12-e129438-g014_e.png" xlink:type="simple" position="float" orientation="portrait" id="oo_1126739.png"><uri content-type="original_file" xlink:type="simple">https://binary.pensoft.net/fig/1126739</uri></graphic></fig><fig id="F12021516" position="float" orientation="portrait"><object-id xmlns:xlink="http://www.w3.org/1999/xlink" content-type="arpha" xlink:type="simple">E42E1AF2-BF95-5521-AE02-0A0049D7DA9A</object-id><object-id xmlns:xlink="http://www.w3.org/1999/xlink" content-type="doi" xlink:type="simple">10.3897/BDJ.12.e129438.figure14f</object-id><label>Figure 14f.</label><caption><p><italic><tp:taxon-name><tp:taxon-name-part taxon-name-part-type="genus" reg="Phintelloides">Phintelloides</tp:taxon-name-part><tp:taxon-name-part taxon-name-part-type="species" reg="scandens">scandens</tp:taxon-name-part></tp:taxon-name></italic> sp. nov., male holotype, prosoma, dorsal view, RMNH.ARA.18251, scale bar 1 mm   </p></caption><graphic xmlns:xlink="http://www.w3.org/1999/xlink" xlink:href="bdj-12-e129438-g014_f.png" xlink:type="simple" position="float" orientation="portrait" id="oo_1126740.png"><uri content-type="original_file" xlink:type="simple">https://binary.pensoft.net/fig/1126740</uri></graphic></fig></fig-group><fig id="F12021511" position="float" orientation="portrait"><object-id xmlns:xlink="http://www.w3.org/1999/xlink" content-type="arpha" xlink:type="simple">168CF10B-A24B-5B54-AA1F-68F4B05920D9</object-id><object-id xmlns:xlink="http://www.w3.org/1999/xlink" content-type="doi" xlink:type="simple">10.3897/BDJ.12.e129438.figure14a</object-id><label>Figure 14a.</label><caption><p><italic><tp:taxon-name><tp:taxon-name-part taxon-name-part-type="genus" reg="Phintelloides">Phintelloides</tp:taxon-name-part><tp:taxon-name-part taxon-name-part-type="species" reg="scandens">scandens</tp:taxon-name-part></tp:taxon-name></italic> sp. nov., male holotype, pedipalp, ventral view, RMNH.ARA.18251, scale bar 0.2 mm   </p></caption><graphic xmlns:xlink="http://www.w3.org/1999/xlink" xlink:href="bdj-12-e129438-g014_a.png" xlink:type="simple" position="float" orientation="portrait" id="oo_1126735.png"><uri content-type="original_file" xlink:type="simple">https://binary.pensoft.net/fig/1126735</uri></graphic></fig><fig id="F12021512" position="float" orientation="portrait"><object-id xmlns:xlink="http://www.w3.org/1999/xlink" content-type="arpha" xlink:type="simple">BAF2F830-B10B-5FC5-9E3F-6E7AF69E8E52</object-id><object-id xmlns:xlink="http://www.w3.org/1999/xlink" content-type="doi" xlink:type="simple">10.3897/BDJ.12.e129438.figure14b</object-id><label>Figure 14b.</label><caption><p><italic><tp:taxon-name><tp:taxon-name-part taxon-name-part-type="genus" reg="Phintelloides">Phintelloides</tp:taxon-name-part><tp:taxon-name-part taxon-name-part-type="species" reg="scandens">scandens</tp:taxon-name-part></tp:taxon-name></italic> sp. nov., male holotype, pedipalp, retrolateral view, RMNH.ARA.18251, scale bar 0.2 mm  </p></caption><graphic xmlns:xlink="http://www.w3.org/1999/xlink" xlink:href="bdj-12-e129438-g014_b.png" xlink:type="simple" position="float" orientation="portrait" id="oo_1126736.png"><uri content-type="original_file" xlink:type="simple">https://binary.pensoft.net/fig/1126736</uri></graphic></fig><fig id="F12021513" position="float" orientation="portrait"><object-id xmlns:xlink="http://www.w3.org/1999/xlink" content-type="arpha" xlink:type="simple">1364E791-4D58-5CFD-83DF-3E8B892997E5</object-id><object-id xmlns:xlink="http://www.w3.org/1999/xlink" content-type="doi" xlink:type="simple">10.3897/BDJ.12.e129438.figure14c</object-id><label>Figure 14c.</label><caption><p><italic><tp:taxon-name><tp:taxon-name-part taxon-name-part-type="genus" reg="Phintelloides">Phintelloides</tp:taxon-name-part><tp:taxon-name-part taxon-name-part-type="species" reg="scandens">scandens</tp:taxon-name-part></tp:taxon-name></italic> sp. nov., male pedipalp, ventral view, illustration, scale bar 0.2 mm   </p></caption><graphic xmlns:xlink="http://www.w3.org/1999/xlink" xlink:href="bdj-12-e129438-g014_c.png" xlink:type="simple" position="float" orientation="portrait" id="oo_1126737.png"><uri content-type="original_file" xlink:type="simple">https://binary.pensoft.net/fig/1126737</uri></graphic></fig><fig id="F12021514" position="float" orientation="portrait"><object-id xmlns:xlink="http://www.w3.org/1999/xlink" content-type="arpha" xlink:type="simple">1AA3B13E-28C3-5EC6-8FF4-842CE6AC4D2B</object-id><object-id xmlns:xlink="http://www.w3.org/1999/xlink" content-type="doi" xlink:type="simple">10.3897/BDJ.12.e129438.figure14d</object-id><label>Figure 14d.</label><caption><p><italic><tp:taxon-name><tp:taxon-name-part taxon-name-part-type="genus" reg="Phintelloides">Phintelloides</tp:taxon-name-part><tp:taxon-name-part taxon-name-part-type="species" reg="scandens">scandens</tp:taxon-name-part></tp:taxon-name></italic> sp. nov., male pedipalp, retrolateral view, illustration, scale bar 0.2 mm   </p></caption><graphic xmlns:xlink="http://www.w3.org/1999/xlink" xlink:href="bdj-12-e129438-g014_d.png" xlink:type="simple" position="float" orientation="portrait" id="oo_1126738.png"><uri content-type="original_file" xlink:type="simple">https://binary.pensoft.net/fig/1126738</uri></graphic></fig><fig id="F12021515" position="float" orientation="portrait"><object-id xmlns:xlink="http://www.w3.org/1999/xlink" content-type="arpha" xlink:type="simple">757469CE-66AD-5587-8135-1B8A6D5955B4</object-id><object-id xmlns:xlink="http://www.w3.org/1999/xlink" content-type="doi" xlink:type="simple">10.3897/BDJ.12.e129438.figure14e</object-id><label>Figure 14e.</label><caption><p><italic><tp:taxon-name><tp:taxon-name-part taxon-name-part-type="genus" reg="Phintelloides">Phintelloides</tp:taxon-name-part><tp:taxon-name-part taxon-name-part-type="species" reg="scandens">scandens</tp:taxon-name-part></tp:taxon-name></italic> sp. nov., male pedipalp, prolateral view, illustration, scale bar 0.2 mm    </p></caption><graphic xmlns:xlink="http://www.w3.org/1999/xlink" xlink:href="bdj-12-e129438-g014_e.png" xlink:type="simple" position="float" orientation="portrait" id="oo_1126739.png"><uri content-type="original_file" xlink:type="simple">https://binary.pensoft.net/fig/1126739</uri></graphic></fig><fig-group id="F11691314" position="float" orientation="portrait"><caption><p>Selected images of <italic><tp:taxon-name><tp:taxon-name-part taxon-name-part-type="genus" reg="Chrysilla">Chrysilla</tp:taxon-name-part><tp:taxon-name-part taxon-name-part-type="species" reg="lauta">lauta</tp:taxon-name-part></tp:taxon-name></italic> Thorell, 1887 reproduced from field guides and taxonomic literature showing fresh specimens and animals in living color</p></caption><fig id="F11691346" position="float" orientation="portrait"><object-id xmlns:xlink="http://www.w3.org/1999/xlink" content-type="arpha" xlink:type="simple">344546D9-DD44-566B-A5B0-C6B61416CD54</object-id><object-id xmlns:xlink="http://www.w3.org/1999/xlink" content-type="doi" xlink:type="simple">10.3897/BDJ.12.e129438.figure2a</object-id><label>Figure 2a.</label><caption><p><italic><tp:taxon-name><tp:taxon-name-part taxon-name-part-type="genus" reg="Chrysilla">Chrysilla</tp:taxon-name-part><tp:taxon-name-part taxon-name-part-type="species" reg="lauta">lauta</tp:taxon-name-part></tp:taxon-name></italic> Thorell, 1887, Kanesharatnam and Benjamin, 2019, fig. 19A, male habitus, dorsal view. Scale bar 1 mm</p></caption><graphic xmlns:xlink="http://www.w3.org/1999/xlink" xlink:href="bdj-12-e129438-g002_a.png" xlink:type="simple" position="float" orientation="portrait" id="oo_1126505.png"><uri content-type="original_file" xlink:type="simple">https://binary.pensoft.net/fig/1126505</uri></graphic></fig><fig id="F11691347" position="float" orientation="portrait"><object-id xmlns:xlink="http://www.w3.org/1999/xlink" content-type="arpha" xlink:type="simple">F0FC9047-65BA-5BA3-8EED-E5E7722948B0</object-id><object-id xmlns:xlink="http://www.w3.org/1999/xlink" content-type="doi" xlink:type="simple">10.3897/BDJ.12.e129438.figure2b</object-id><label>Figure 2b.</label><caption><p><italic><tp:taxon-name><tp:taxon-name-part taxon-name-part-type="genus" reg="Chrysilla">Chrysilla</tp:taxon-name-part><tp:taxon-name-part taxon-name-part-type="species" reg="lauta">lauta</tp:taxon-name-part></tp:taxon-name></italic> Thorell, 1887, Koh et al., 2022, p. 347, live female, reproduced with permission, photo credit Paul Y.C. Ng</p></caption><graphic xmlns:xlink="http://www.w3.org/1999/xlink" xlink:href="bdj-12-e129438-g002_b.jpg" xlink:type="simple" position="float" orientation="portrait" id="oo_1063040.jpg"><uri content-type="original_file" xlink:type="simple">https://binary.pensoft.net/fig/1063040</uri></graphic></fig><fig id="F11691348" position="float" orientation="portrait"><object-id xmlns:xlink="http://www.w3.org/1999/xlink" content-type="arpha" xlink:type="simple">EFA71986-C9DD-5151-AE7B-83181C84D480</object-id><object-id xmlns:xlink="http://www.w3.org/1999/xlink" content-type="doi" xlink:type="simple">10.3897/BDJ.12.e129438.figure2c</object-id><label>Figure 2c.</label><caption><p><italic><tp:taxon-name><tp:taxon-name-part taxon-name-part-type="genus" reg="Chrysilla">Chrysilla</tp:taxon-name-part><tp:taxon-name-part taxon-name-part-type="species" reg="lauta">lauta</tp:taxon-name-part></tp:taxon-name></italic> Thorell, 1887, Koh et al., 2022, p. 347, live male, reproduced with permission, photo credit Melvyn Yeo</p></caption><graphic xmlns:xlink="http://www.w3.org/1999/xlink" xlink:href="bdj-12-e129438-g002_c.jpg" xlink:type="simple" position="float" orientation="portrait" id="oo_1063041.jpg"><uri content-type="original_file" xlink:type="simple">https://binary.pensoft.net/fig/1063041</uri></graphic></fig><fig id="F11691349" position="float" orientation="portrait"><object-id xmlns:xlink="http://www.w3.org/1999/xlink" content-type="arpha" xlink:type="simple">E00019AB-7232-5763-8C55-78DD1BF655BB</object-id><object-id xmlns:xlink="http://www.w3.org/1999/xlink" content-type="doi" xlink:type="simple">10.3897/BDJ.12.e129438.figure2d</object-id><label>Figure 2d.</label><caption><p><italic><tp:taxon-name><tp:taxon-name-part taxon-name-part-type="genus" reg="Chrysilla">Chrysilla</tp:taxon-name-part><tp:taxon-name-part taxon-name-part-type="species" reg="lauta">lauta</tp:taxon-name-part></tp:taxon-name></italic> Thorell, 1887, Koh et al., 2022, p. 347, live male, reproduced with permission, photo credit Melvyn Yeo</p></caption><graphic xmlns:xlink="http://www.w3.org/1999/xlink" xlink:href="bdj-12-e129438-g002_d.jpg" xlink:type="simple" position="float" orientation="portrait" id="oo_1063042.jpg"><uri content-type="original_file" xlink:type="simple">https://binary.pensoft.net/fig/1063042</uri></graphic></fig></fig-group></tp:treatment-sec><ref-list><ref id="B11228809"><element-citation xmlns:xlink="http://www.w3.org/1999/xlink" publication-type="article" xlink:type="simple"><person-group person-group-type="author"><name name-style="western"><surname>Thorell</surname><given-names>T.</given-names></name></person-group><year>1887</year><article-title>Viaggio di L. Fea in Birmania e regioni vicine. II. Primo saggio sui ragni birmani</article-title><source>Annali del Museo Civico di Storia Naturale di Genova</source><volume>25</volume><fpage>5</fpage><lpage>417</lpage></element-citation></ref><ref id="B11211291"><element-citation xmlns:xlink="http://www.w3.org/1999/xlink" publication-type="article" xlink:type="simple"><person-group person-group-type="author"><name name-style="western"><surname>Kanesharatnam</surname><given-names>N.</given-names></name><name name-style="western"><surname>Benjamin</surname><given-names>S. P.</given-names></name></person-group><year>2019</year><article-title>Multilocus genetic and morphological phylogenetic analysis reveals a radiation of shiny South Asian jumping spiders (<tp:taxon-name><tp:taxon-name-part taxon-name-part-type="order">Araneae</tp:taxon-name-part></tp:taxon-name>, <tp:taxon-name><tp:taxon-name-part taxon-name-part-type="family">Salticidae</tp:taxon-name-part></tp:taxon-name>)</article-title><source>ZooKeys</source><volume>839</volume><fpage>1</fpage><lpage>81</lpage><pub-id pub-id-type="doi">10.3897/zookeys.839.283</pub-id></element-citation></ref><ref id="B11211238"><element-citation xmlns:xlink="http://www.w3.org/1999/xlink" publication-type="article" xlink:type="simple"><person-group person-group-type="author"><name name-style="western"><surname>Yamasaki</surname><given-names>T.</given-names></name><name name-style="western"><surname>Yamaguchi</surname><given-names>M.</given-names></name><name name-style="western"><surname>Phung</surname><given-names>L. T. H.</given-names></name><name name-style="western"><surname>Huang</surname><given-names>P. S.</given-names></name><name name-style="western"><surname>Tso</surname><given-names>I. M.</given-names></name></person-group><year>2018</year><article-title>Redescription of <italic><tp:taxon-name><tp:taxon-name-part taxon-name-part-type="genus" reg="Chrysilla">Chrysilla</tp:taxon-name-part><tp:taxon-name-part taxon-name-part-type="species" reg="lauta">lauta</tp:taxon-name-part></tp:taxon-name></italic> Thorell 1887 (<tp:taxon-name><tp:taxon-name-part taxon-name-part-type="order">Araneae</tp:taxon-name-part></tp:taxon-name>: <tp:taxon-name><tp:taxon-name-part taxon-name-part-type="family">Salticidae</tp:taxon-name-part></tp:taxon-name>) based on the comparison with the holotype, and DNA barcoding</article-title><source>Acta Arachnologica</source><volume>27</volume><fpage>23</fpage><lpage>29</lpage><pub-id pub-id-type="doi">10.2476/asjaa.67.23</pub-id></element-citation></ref><ref id="B11211309"><element-citation xmlns:xlink="http://www.w3.org/1999/xlink" publication-type="article" xlink:type="simple"><person-group person-group-type="author"><name name-style="western"><surname>Caleb</surname><given-names>J. T.D.</given-names></name><name name-style="western"><surname>Sanap</surname><given-names>R. V.</given-names></name><name name-style="western"><surname>Patel</surname><given-names>K. G.</given-names></name><name name-style="western"><surname>Sudhin</surname><given-names>P. P.</given-names></name><name name-style="western"><surname>Nafin</surname><given-names>K. S.</given-names></name><name name-style="western"><surname>Sudhikumar</surname><given-names>A. V.</given-names></name></person-group><year>2018</year><article-title>First description of the female of <italic><tp:taxon-name><tp:taxon-name-part taxon-name-part-type="genus" reg="Chrysilla">Chrysilla</tp:taxon-name-part><tp:taxon-name-part taxon-name-part-type="species" reg="volupe">volupe</tp:taxon-name-part></tp:taxon-name></italic> (Karsch, 1879) (<tp:taxon-name><tp:taxon-name-part taxon-name-part-type="order">Araneae</tp:taxon-name-part></tp:taxon-name>: <tp:taxon-name><tp:taxon-name-part taxon-name-part-type="family">Salticidae</tp:taxon-name-part></tp:taxon-name>: <tp:taxon-name><tp:taxon-name-part taxon-name-part-type="tribe">Chrysillini</tp:taxon-name-part></tp:taxon-name>) from India, with notes on the species’ distribution and life history</article-title><source><tp:taxon-name><tp:taxon-name-part taxon-name-part-type="phylum">Arthropoda</tp:taxon-name-part></tp:taxon-name> Selecta</source><volume>27</volume><pub-id pub-id-type="doi">10.15298/arthsel.27.2.06</pub-id></element-citation></ref><ref id="B11230938"><element-citation xmlns:xlink="http://www.w3.org/1999/xlink" publication-type="article" xlink:type="simple"><person-group person-group-type="author"><name name-style="western"><surname>Wang</surname><given-names>Lu-Yu</given-names></name><name name-style="western"><surname>Zhang</surname><given-names>Zhi-Sheng</given-names></name></person-group><year>2012</year><article-title>A new species of <italic><tp:taxon-name><tp:taxon-name-part taxon-name-part-type="genus" reg="Chrysilla">Chrysilla</tp:taxon-name-part></tp:taxon-name></italic>Thorell, 1887 from China (<tp:taxon-name><tp:taxon-name-part taxon-name-part-type="order">Araneae</tp:taxon-name-part></tp:taxon-name>: <tp:taxon-name><tp:taxon-name-part taxon-name-part-type="family">Salticidae</tp:taxon-name-part></tp:taxon-name>)</article-title><source>Zootaxa</source><volume>3243</volume><fpage>65</fpage><lpage>68</lpage><pub-id pub-id-type="doi">10.11646/zootaxa.3243.1.5</pub-id></element-citation></ref><ref id="B11211265"><element-citation xmlns:xlink="http://www.w3.org/1999/xlink" publication-type="book" xlink:type="simple"><person-group person-group-type="author"><name name-style="western"><surname>Koh</surname><given-names>J. K.H.</given-names></name><name name-style="western"><surname>Court</surname><given-names>D. J.</given-names></name><name name-style="western"><surname>Ang</surname><given-names>C. S.P.</given-names></name><name name-style="western"><surname>Ng</surname><given-names>P. Y.C.</given-names></name></person-group><year>2022</year><source>A Photographic Guide to Singapore Spiders</source><publisher-name>National Parks Board</publisher-name><publisher-loc>Singapore</publisher-loc></element-citation></ref><ref id="B11211213"><element-citation xmlns:xlink="http://www.w3.org/1999/xlink" publication-type="other" xlink:type="simple"><person-group person-group-type="author"><name name-style="western"><surname>Catalog</surname><given-names>World Spider</given-names></name></person-group><year>2024</year><article-title>World Spider Catalog. Version 25.0</article-title><publisher-name>Natural History Museum Bern, online at http://wsc.nmbe.ch, accessed on 01/03/2024</publisher-name><pub-id pub-id-type="doi">10.24436/2</pub-id></element-citation></ref><ref id="B11211273"><element-citation xmlns:xlink="http://www.w3.org/1999/xlink" publication-type="article" xlink:type="simple"><person-group person-group-type="author"><name name-style="western"><surname>Prószyński</surname><given-names>J.</given-names></name></person-group><year>1984</year><article-title>Atlas rysunków diagnostycznych mniej znanych <tp:taxon-name><tp:taxon-name-part taxon-name-part-type="family">Salticidae</tp:taxon-name-part></tp:taxon-name> (<tp:taxon-name><tp:taxon-name-part taxon-name-part-type="order">Araneae</tp:taxon-name-part></tp:taxon-name>)</article-title><source>Zeszyty Naukowe Wyższej Szkoły Rolniczo-Pedagogicznej w Siedlcach</source><volume>2</volume><fpage>1</fpage><lpage>177</lpage></element-citation></ref><ref id="B11211282"><element-citation xmlns:xlink="http://www.w3.org/1999/xlink" publication-type="article" xlink:type="simple"><person-group person-group-type="author"><name name-style="western"><surname>Prószyński</surname><given-names>J.</given-names></name><name name-style="western"><surname>Deeleman-Reinhold</surname><given-names>C. L.</given-names></name></person-group><year>2012</year><article-title>Description of some <tp:taxon-name><tp:taxon-name-part taxon-name-part-type="family">Salticidae</tp:taxon-name-part></tp:taxon-name> (<tp:taxon-name><tp:taxon-name-part taxon-name-part-type="order">Aranei</tp:taxon-name-part></tp:taxon-name>) from the Malay archipelago. II. <tp:taxon-name><tp:taxon-name-part taxon-name-part-type="family">Salticidae</tp:taxon-name-part></tp:taxon-name> of Java and Sumatra, with comments on related species</article-title><source><tp:taxon-name><tp:taxon-name-part taxon-name-part-type="phylum">Arthropoda</tp:taxon-name-part></tp:taxon-name> Selecta</source><volume>21</volume><fpage>29</fpage><lpage>60</lpage><pub-id pub-id-type="doi">10.15298/arthsel.21.1.04</pub-id></element-citation></ref><ref id="B11211300"><element-citation xmlns:xlink="http://www.w3.org/1999/xlink" publication-type="article" xlink:type="simple"><person-group person-group-type="author"><name name-style="western"><surname>Żabka</surname><given-names>M.</given-names></name></person-group><year>1985</year><article-title>Systematic and zoogeographic study on the family <tp:taxon-name><tp:taxon-name-part taxon-name-part-type="family">Salticidae</tp:taxon-name-part></tp:taxon-name> (<tp:taxon-name><tp:taxon-name-part taxon-name-part-type="order">Araneae</tp:taxon-name-part></tp:taxon-name>) from Viet-Nam</article-title><source>Annales Zoologici, Warszawa</source><volume>39</volume><fpage>197</fpage><lpage>485</lpage></element-citation></ref><ref id="B11211221"><element-citation xmlns:xlink="http://www.w3.org/1999/xlink" publication-type="article" xlink:type="simple"><person-group person-group-type="author"><name name-style="western"><surname>Maddison</surname><given-names>W. P.</given-names></name></person-group><year>2015</year><article-title>A phylogenetic classification of jumping spiders (<tp:taxon-name><tp:taxon-name-part taxon-name-part-type="order">Araneae</tp:taxon-name-part></tp:taxon-name>: <tp:taxon-name><tp:taxon-name-part taxon-name-part-type="family">Salticidae</tp:taxon-name-part></tp:taxon-name>)</article-title><source>Journal of Arachnology</source><volume>43</volume><fpage>231</fpage><lpage>292</lpage></element-citation></ref></ref-list></tp:taxon-treatment>
