# Supplementary material for: The genera Chrysillaand Phintelloidesrevisited with the description of a new species (Araneae, Salticidae) using digital specimen DOIs and nanopublications
Source: Biodivers Data J. 2024 Sep 3;12:e129438. doi: 10.3897/BDJ.12.e129438 (PMC11387838; doi:10.3897/BDJ.12.e129438)
Supplement: XML Treatment for Chrysilla lauta [file BDJ.12.e129438-treatment2.xml]

<!DOCTYPE tp:taxon-treatment
  PUBLIC "-//TaxonX//DTD Taxonomic Treatment Publishing DTD v0 20100105//EN" "tax-treatment-NSO.dtd">
<tp:taxon-treatment xmlns:tp="http://www.plazi.org/taxpub"><tp:treatment-meta><mixed-citation publication-type="journal"><person-group><name><surname>Deeleman-Reinhold</surname><given-names>Christa L.</given-names></name><name><surname>Addink</surname><given-names>Wouter</given-names></name><name><surname>Miller</surname><given-names>Jeremy A.</given-names></name></person-group><article-title>The genera <italic><tp:taxon-name><tp:taxon-name-part taxon-name-part-type="genus" reg="Chrysilla">Chrysilla</tp:taxon-name-part></tp:taxon-name></italic>and <italic><tp:taxon-name><tp:taxon-name-part taxon-name-part-type="genus" reg="Phintelloides">Phintelloides</tp:taxon-name-part></tp:taxon-name></italic>revisited with the description of a new species (<tp:taxon-name><tp:taxon-name-part taxon-name-part-type="order">Araneae</tp:taxon-name-part></tp:taxon-name>, <tp:taxon-name><tp:taxon-name-part taxon-name-part-type="family">Salticidae</tp:taxon-name-part></tp:taxon-name>) using digital specimen DOIs and nanopublications</article-title><source>Biodivers Data J</source><day>03</day><month>09</month><year>2024</year><volume>12</volume><pub-id pub-id-type="doi">10.3897/BDJ.12.e129438</pub-id></mixed-citation></tp:treatment-meta><tp:nomenclature><tp:taxon-name>
            <object-id xmlns:xlink="http://www.w3.org/1999/xlink" content-type="arpha" xlink:type="simple">8F06576C-F835-5EA0-BC67-BE0E95FBD9C6</object-id>
            <tp:taxon-name-part taxon-name-part-type="genus">Chrysilla</tp:taxon-name-part>
            <tp:taxon-name-part taxon-name-part-type="species">lauta</tp:taxon-name-part>
            <object-id xmlns:xlink="http://www.w3.org/1999/xlink" xlink:type="simple" object-id-type="Catalogue of Life">https://www.checklistbank.org/dataset/288943/taxon/5YKJJ</object-id>
          </tp:taxon-name><tp:taxon-authority>Thorell, 1887</tp:taxon-authority><tp:nomenclature-citation-list><tp:nomenclature-citation><tp:taxon-name>
                <tp:taxon-name-part taxon-name-part-type="genus" reg="Chrysilla"/>
                <tp:taxon-name-part taxon-name-part-type="genus" reg="Chrysilla"/>
                <tp:taxon-name-part taxon-name-part-type="species" reg="lauta"/>
              </tp:taxon-name><comment>World Spider Catalog: <ext-link xmlns:xlink="http://www.w3.org/1999/xlink" ext-link-type="uri" xlink:href="https://wsc.nmbe.ch/species/28638/Chrysilla_lauta" xlink:type="simple">urn:lsid:nmbe.ch:spidersp:032753</ext-link></comment></tp:nomenclature-citation><tp:nomenclature-citation><tp:taxon-name>
                <tp:taxon-name-part taxon-name-part-type="genus" reg="Chrysilla"/>
                <tp:taxon-name-part taxon-name-part-type="genus" reg="Chrysilla"/>
                <tp:taxon-name-part taxon-name-part-type="species" reg="lauta"/>
              </tp:taxon-name><comment><italic><tp:taxon-name><tp:taxon-name-part taxon-name-part-type="genus" reg="Chrysilla">Chrysilla</tp:taxon-name-part><tp:taxon-name-part taxon-name-part-type="species" reg="lauta">lauta</tp:taxon-name-part></tp:taxon-name> </italic>Thorell, 1887 - <xref ref-type="bibr" rid="B11228809">Thorell 1887</xref>: 378 (spider catalogue of <xref ref-type="bibr" rid="B11231482">Roewer 1955</xref> erroneously cites p. 387) (m), type locality: Bhamo, Myanmar; <xref ref-type="bibr" rid="B11297913">Prószyński 1976</xref>: 154, fig. 237 (m); <xref ref-type="bibr" rid="B11231500">Prószyński 1983a</xref>: 44, figs 4-6 (<underline>m</underline>); <xref ref-type="bibr" rid="B11211300">Żabka 1985</xref>: 210, figs 81-82 (<underline>m</underline>) Vietnam (synonymy with <italic><tp:taxon-name><tp:taxon-name-part taxon-name-part-type="genus" reg="Cosmophasis">Cosmophasis</tp:taxon-name-part><tp:taxon-name-part taxon-name-part-type="species" reg="longiventris">longiventris</tp:taxon-name-part></tp:taxon-name></italic>); <xref ref-type="bibr" rid="B11297922">Koh 1989</xref>: 103 (m, photo) Singapore; <xref ref-type="bibr" rid="B11231527">Song and Chai 1991</xref>: 14, fig. 2 (m) Hainan; <xref ref-type="bibr" rid="B11231540">Song et al. 1999</xref>: 507, fig. 290N-O (<underline>m</underline>) Hainan, Myanmar, Vietnam; <italic><xref ref-type="bibr" rid="B11231548">Prószyński and Deeleman-Reinhold 2010</xref></italic>: figs 36-37 (m); <xref ref-type="bibr" rid="B11211230">Koh and Ming 2013</xref>: 180 (m, photo); <xref ref-type="bibr" rid="B11231557">Prószyński 2018</xref>: fig. 5G (m); <xref ref-type="bibr" rid="B11211238">Yamasaki et al. 2018</xref>: 27, figs 2-24 (mf) Taiwan; <xref ref-type="bibr" rid="B11211291">Kanesharatnam and Benjamin 2019</xref>: 46, figs. 19A-E, 20A, B (mf) Sri Lanka; <xref ref-type="bibr" rid="B11211188">Koh and Bay 2019</xref>: 216 (m, photo); <xref ref-type="bibr" rid="B11231575">Peng 2020</xref>: 75 fig. 35a-b (m); <xref ref-type="bibr" rid="B11211265">Koh et al. 2022</xref>: 347 (mf) Singapore.</comment></tp:nomenclature-citation><tp:nomenclature-citation><tp:taxon-name>
                <tp:taxon-name-part taxon-name-part-type="genus" reg="Chrysilla"/>
                <tp:taxon-name-part taxon-name-part-type="genus" reg="Chrysilla"/>
                <tp:taxon-name-part taxon-name-part-type="species" reg="lauta"/>
              </tp:taxon-name><comment><italic><tp:taxon-name><tp:taxon-name-part taxon-name-part-type="genus" reg="Cosmophasis">Cosmophasis</tp:taxon-name-part><tp:taxon-name-part taxon-name-part-type="species" reg="longiventris">longiventris</tp:taxon-name-part></tp:taxon-name></italic> Simon, 1903 - <xref ref-type="bibr" rid="B11231509">Simon 1903a</xref>: 732 (m) Sri Lanka (Ceylon), Philippines.</comment></tp:nomenclature-citation></tp:nomenclature-citation-list></tp:nomenclature><tp:treatment-sec sec-type="materials"><title>Materials</title><list list-type="alpha-lower" list-content="occurrences"><list-item><p><bold>Type status:</bold> <named-content xmlns:xlink="http://www.w3.org/1999/xlink" content-type="dwc:typeStatus" xlink:type="simple">Other material</named-content>. <bold>Occurrence:</bold> catalogNumber: <named-content xmlns:xlink="http://www.w3.org/1999/xlink" content-type="dwc:catalogNumber" xlink:type="simple">MMUE G7572.5441</named-content>; occurrenceRemarks: <named-content xmlns:xlink="http://www.w3.org/1999/xlink" content-type="dwc:occurrenceRemarks" xlink:type="simple">labeled “blue and red”</named-content>; recordedBy: <named-content xmlns:xlink="http://www.w3.org/1999/xlink" content-type="dwc:recordedBy" xlink:type="simple">F. &amp; J. A. Murphy</named-content>; individualCount: <named-content xmlns:xlink="http://www.w3.org/1999/xlink" content-type="dwc:individualCount" xlink:type="simple">1</named-content>; sex: <named-content xmlns:xlink="http://www.w3.org/1999/xlink" content-type="dwc:sex" xlink:type="simple">male</named-content>; lifeStage: <named-content xmlns:xlink="http://www.w3.org/1999/xlink" content-type="dwc:lifeStage" xlink:type="simple">adult</named-content>; otherCatalogNumbers: <named-content xmlns:xlink="http://www.w3.org/1999/xlink" content-type="dwc:otherCatalogNumbers" xlink:type="simple"><ext-link ext-link-type="uri" xlink:href="https://doi.org/10.3535/G0G-G7D-N5J" xlink:type="simple">https://doi.org/10.3535/G0G-G7D-N5J</ext-link></named-content>; occurrenceID: <named-content xmlns:xlink="http://www.w3.org/1999/xlink" content-type="dwc:occurrenceID" xlink:type="simple">52F7782C-1297-59F2-95B3-032DD4842E7A</named-content>; <bold>Taxon:</bold> scientificName: <named-content xmlns:xlink="http://www.w3.org/1999/xlink" content-type="dwc:scientificName" xlink:type="simple"><tp:taxon-name><tp:taxon-name-part taxon-name-part-type="genus" reg="Chrysilla">Chrysilla</tp:taxon-name-part><tp:taxon-name-part taxon-name-part-type="species" reg="lauta">lauta</tp:taxon-name-part></tp:taxon-name></named-content>; <bold>Location:</bold> country: <named-content xmlns:xlink="http://www.w3.org/1999/xlink" content-type="dwc:country" xlink:type="simple">Singapore</named-content>; locality: <named-content xmlns:xlink="http://www.w3.org/1999/xlink" content-type="dwc:locality" xlink:type="simple">Kent Ridge</named-content>; verbatimCoordinates: <named-content xmlns:xlink="http://www.w3.org/1999/xlink" content-type="dwc:verbatimCoordinates" xlink:type="simple">1°17’N 103°47’E</named-content>; decimalLatitude: <named-content xmlns:xlink="http://www.w3.org/1999/xlink" content-type="dwc:decimalLatitude" xlink:type="simple">1.2833333333333</named-content>; decimalLongitude: <named-content xmlns:xlink="http://www.w3.org/1999/xlink" content-type="dwc:decimalLongitude" xlink:type="simple">103.78333333333</named-content>; <bold>Event:</bold> eventDate: <named-content xmlns:xlink="http://www.w3.org/1999/xlink" content-type="dwc:eventDate" xlink:type="simple">1986-07-06</named-content>; habitat: <named-content xmlns:xlink="http://www.w3.org/1999/xlink" content-type="dwc:habitat" xlink:type="simple">garden</named-content>; <bold>Record Level:</bold> institutionID: <named-content xmlns:xlink="http://www.w3.org/1999/xlink" content-type="dwc:institutionID" xlink:type="simple"><ext-link ext-link-type="uri" xlink:href="https://ror.org/027m9bs27" xlink:type="simple">https://ror.org/027m9bs27</ext-link></named-content>; institutionCode: <named-content xmlns:xlink="http://www.w3.org/1999/xlink" content-type="dwc:institutionCode" xlink:type="simple">MMUE</named-content>; basisOfRecord: <named-content xmlns:xlink="http://www.w3.org/1999/xlink" content-type="dwc:basisOfRecord" xlink:type="simple">PreservedSpecimen</named-content></p></list-item><list-item><p><bold>Type status:</bold> <named-content xmlns:xlink="http://www.w3.org/1999/xlink" content-type="dwc:typeStatus" xlink:type="simple">Other material</named-content>. <bold>Occurrence:</bold> catalogNumber: <named-content xmlns:xlink="http://www.w3.org/1999/xlink" content-type="dwc:catalogNumber" xlink:type="simple">MMUE G7572.6430</named-content>; recordNumber: <named-content xmlns:xlink="http://www.w3.org/1999/xlink" content-type="dwc:recordNumber" xlink:type="simple">DSC 6285-6591</named-content>; recordedBy: <named-content xmlns:xlink="http://www.w3.org/1999/xlink" content-type="dwc:recordedBy" xlink:type="simple">F. &amp; J. A. Murphy</named-content>; individualCount: <named-content xmlns:xlink="http://www.w3.org/1999/xlink" content-type="dwc:individualCount" xlink:type="simple">1</named-content>; sex: <named-content xmlns:xlink="http://www.w3.org/1999/xlink" content-type="dwc:sex" xlink:type="simple">male</named-content>; lifeStage: <named-content xmlns:xlink="http://www.w3.org/1999/xlink" content-type="dwc:lifeStage" xlink:type="simple">adult</named-content>; otherCatalogNumbers: <named-content xmlns:xlink="http://www.w3.org/1999/xlink" content-type="dwc:otherCatalogNumbers" xlink:type="simple"><ext-link ext-link-type="uri" xlink:href="https://doi.org/10.3535/PER-LNE-HEW" xlink:type="simple">https://doi.org/10.3535/PER-LNE-HEW</ext-link></named-content>; occurrenceID: <named-content xmlns:xlink="http://www.w3.org/1999/xlink" content-type="dwc:occurrenceID" xlink:type="simple">EA93CB0B-5889-5F48-A7F4-8DF6D466C5A9</named-content>; <bold>Taxon:</bold> scientificName: <named-content xmlns:xlink="http://www.w3.org/1999/xlink" content-type="dwc:scientificName" xlink:type="simple"><tp:taxon-name><tp:taxon-name-part taxon-name-part-type="genus" reg="Chrysilla">Chrysilla</tp:taxon-name-part><tp:taxon-name-part taxon-name-part-type="species" reg="lauta">lauta</tp:taxon-name-part></tp:taxon-name></named-content>; <bold>Location:</bold> country: <named-content xmlns:xlink="http://www.w3.org/1999/xlink" content-type="dwc:country" xlink:type="simple">Singapore</named-content>; locality: <named-content xmlns:xlink="http://www.w3.org/1999/xlink" content-type="dwc:locality" xlink:type="simple">Pulau Ubin</named-content>; verbatimCoordinates: <named-content xmlns:xlink="http://www.w3.org/1999/xlink" content-type="dwc:verbatimCoordinates" xlink:type="simple">1°25’N 103°57’E</named-content>; decimalLatitude: <named-content xmlns:xlink="http://www.w3.org/1999/xlink" content-type="dwc:decimalLatitude" xlink:type="simple">1.4166666666667</named-content>; decimalLongitude: <named-content xmlns:xlink="http://www.w3.org/1999/xlink" content-type="dwc:decimalLongitude" xlink:type="simple">103.95</named-content>; <bold>Event:</bold> eventDate: <named-content xmlns:xlink="http://www.w3.org/1999/xlink" content-type="dwc:eventDate" xlink:type="simple">1991-01-27</named-content>; habitat: <named-content xmlns:xlink="http://www.w3.org/1999/xlink" content-type="dwc:habitat" xlink:type="simple">roadside</named-content>; <bold>Record Level:</bold> institutionID: <named-content xmlns:xlink="http://www.w3.org/1999/xlink" content-type="dwc:institutionID" xlink:type="simple"><ext-link ext-link-type="uri" xlink:href="https://ror.org/027m9bs27" xlink:type="simple">https://ror.org/027m9bs27</ext-link></named-content>; institutionCode: <named-content xmlns:xlink="http://www.w3.org/1999/xlink" content-type="dwc:institutionCode" xlink:type="simple">MMUE</named-content>; basisOfRecord: <named-content xmlns:xlink="http://www.w3.org/1999/xlink" content-type="dwc:basisOfRecord" xlink:type="simple">PreservedSpecimen</named-content></p></list-item><list-item><p><bold>Type status:</bold> <named-content xmlns:xlink="http://www.w3.org/1999/xlink" content-type="dwc:typeStatus" xlink:type="simple">Other material</named-content>. <bold>Occurrence:</bold> catalogNumber: <named-content xmlns:xlink="http://www.w3.org/1999/xlink" content-type="dwc:catalogNumber" xlink:type="simple">MMUE G7572.6440</named-content>; recordNumber: <named-content xmlns:xlink="http://www.w3.org/1999/xlink" content-type="dwc:recordNumber" xlink:type="simple">DSC 3727-36</named-content>; recordedBy: <named-content xmlns:xlink="http://www.w3.org/1999/xlink" content-type="dwc:recordedBy" xlink:type="simple">F. &amp; J. A. Murphy</named-content>; individualCount: <named-content xmlns:xlink="http://www.w3.org/1999/xlink" content-type="dwc:individualCount" xlink:type="simple">1</named-content>; sex: <named-content xmlns:xlink="http://www.w3.org/1999/xlink" content-type="dwc:sex" xlink:type="simple">male</named-content>; lifeStage: <named-content xmlns:xlink="http://www.w3.org/1999/xlink" content-type="dwc:lifeStage" xlink:type="simple">adult</named-content>; otherCatalogNumbers: <named-content xmlns:xlink="http://www.w3.org/1999/xlink" content-type="dwc:otherCatalogNumbers" xlink:type="simple"><ext-link ext-link-type="uri" xlink:href="https://doi.org/10.3535/HS2-8W8-F23" xlink:type="simple">https://doi.org/10.3535/HS2-8W8-F23</ext-link></named-content>; occurrenceID: <named-content xmlns:xlink="http://www.w3.org/1999/xlink" content-type="dwc:occurrenceID" xlink:type="simple">5C4F929A-3E03-5EE2-8D8A-513EBF473EA3</named-content>; <bold>Taxon:</bold> scientificName: <named-content xmlns:xlink="http://www.w3.org/1999/xlink" content-type="dwc:scientificName" xlink:type="simple"><tp:taxon-name><tp:taxon-name-part taxon-name-part-type="genus" reg="Chrysilla">Chrysilla</tp:taxon-name-part><tp:taxon-name-part taxon-name-part-type="species" reg="lauta">lauta</tp:taxon-name-part></tp:taxon-name></named-content>; <bold>Location:</bold> country: <named-content xmlns:xlink="http://www.w3.org/1999/xlink" content-type="dwc:country" xlink:type="simple">Malaysia</named-content>; stateProvince: <named-content xmlns:xlink="http://www.w3.org/1999/xlink" content-type="dwc:stateProvince" xlink:type="simple">Selangor</named-content>; locality: <named-content xmlns:xlink="http://www.w3.org/1999/xlink" content-type="dwc:locality" xlink:type="simple">Banting</named-content>; verbatimElevation: <named-content xmlns:xlink="http://www.w3.org/1999/xlink" content-type="dwc:verbatimElevation" xlink:type="simple">100 m</named-content>; verbatimCoordinates: <named-content xmlns:xlink="http://www.w3.org/1999/xlink" content-type="dwc:verbatimCoordinates" xlink:type="simple">2°48’04”N 101°30’46”E</named-content>; decimalLatitude: <named-content xmlns:xlink="http://www.w3.org/1999/xlink" content-type="dwc:decimalLatitude" xlink:type="simple">2.8011111111111</named-content>; decimalLongitude: <named-content xmlns:xlink="http://www.w3.org/1999/xlink" content-type="dwc:decimalLongitude" xlink:type="simple">101.51277777778</named-content>; <bold>Event:</bold> eventDate: <named-content xmlns:xlink="http://www.w3.org/1999/xlink" content-type="dwc:eventDate" xlink:type="simple">1982-12-17</named-content>; <bold>Record Level:</bold> institutionID: <named-content xmlns:xlink="http://www.w3.org/1999/xlink" content-type="dwc:institutionID" xlink:type="simple"><ext-link ext-link-type="uri" xlink:href="https://ror.org/027m9bs27" xlink:type="simple">https://ror.org/027m9bs27</ext-link></named-content>; institutionCode: <named-content xmlns:xlink="http://www.w3.org/1999/xlink" content-type="dwc:institutionCode" xlink:type="simple">MMUE</named-content>; basisOfRecord: <named-content xmlns:xlink="http://www.w3.org/1999/xlink" content-type="dwc:basisOfRecord" xlink:type="simple">PreservedSpecimen</named-content></p></list-item><list-item><p><bold>Type status:</bold> <named-content xmlns:xlink="http://www.w3.org/1999/xlink" content-type="dwc:typeStatus" xlink:type="simple">Other material</named-content>. <bold>Occurrence:</bold> recordNumber: <named-content xmlns:xlink="http://www.w3.org/1999/xlink" content-type="dwc:recordNumber" xlink:type="simple">CM 19182</named-content>; recordedBy: <named-content xmlns:xlink="http://www.w3.org/1999/xlink" content-type="dwc:recordedBy" xlink:type="simple">F. &amp; J. A. Murphy</named-content>; individualCount: <named-content xmlns:xlink="http://www.w3.org/1999/xlink" content-type="dwc:individualCount" xlink:type="simple">1</named-content>; sex: <named-content xmlns:xlink="http://www.w3.org/1999/xlink" content-type="dwc:sex" xlink:type="simple">female</named-content>; lifeStage: <named-content xmlns:xlink="http://www.w3.org/1999/xlink" content-type="dwc:lifeStage" xlink:type="simple">adult</named-content>; otherCatalogNumbers: <named-content xmlns:xlink="http://www.w3.org/1999/xlink" content-type="dwc:otherCatalogNumbers" xlink:type="simple"><ext-link ext-link-type="uri" xlink:href="https://doi.org/10.3535/SGZ-EFZ-VRK" xlink:type="simple">https://doi.org/10.3535/SGZ-EFZ-VRK</ext-link></named-content>; occurrenceID: <named-content xmlns:xlink="http://www.w3.org/1999/xlink" content-type="dwc:occurrenceID" xlink:type="simple">8DF23168-B93F-546A-AE23-EF2321DE0C54</named-content>; <bold>Taxon:</bold> scientificName: <named-content xmlns:xlink="http://www.w3.org/1999/xlink" content-type="dwc:scientificName" xlink:type="simple"><tp:taxon-name><tp:taxon-name-part taxon-name-part-type="genus" reg="Chrysilla">Chrysilla</tp:taxon-name-part><tp:taxon-name-part taxon-name-part-type="species" reg="lauta">lauta</tp:taxon-name-part></tp:taxon-name></named-content>; <bold>Location:</bold> country: <named-content xmlns:xlink="http://www.w3.org/1999/xlink" content-type="dwc:country" xlink:type="simple">Malaysia</named-content>; stateProvince: <named-content xmlns:xlink="http://www.w3.org/1999/xlink" content-type="dwc:stateProvince" xlink:type="simple">Pahang</named-content>; locality: <named-content xmlns:xlink="http://www.w3.org/1999/xlink" content-type="dwc:locality" xlink:type="simple">Genting</named-content>; verbatimCoordinates: <named-content xmlns:xlink="http://www.w3.org/1999/xlink" content-type="dwc:verbatimCoordinates" xlink:type="simple">3°24’N 101°46’E</named-content>; decimalLatitude: <named-content xmlns:xlink="http://www.w3.org/1999/xlink" content-type="dwc:decimalLatitude" xlink:type="simple">3.4</named-content>; decimalLongitude: <named-content xmlns:xlink="http://www.w3.org/1999/xlink" content-type="dwc:decimalLongitude" xlink:type="simple">101.76666666667</named-content>; <bold>Event:</bold> eventDate: <named-content xmlns:xlink="http://www.w3.org/1999/xlink" content-type="dwc:eventDate" xlink:type="simple">1990-12-08</named-content>; <bold>Record Level:</bold> institutionID: <named-content xmlns:xlink="http://www.w3.org/1999/xlink" content-type="dwc:institutionID" xlink:type="simple"><ext-link ext-link-type="uri" xlink:href="https://ror.org/027m9bs27" xlink:type="simple">https://ror.org/027m9bs27</ext-link></named-content>; institutionCode: <named-content xmlns:xlink="http://www.w3.org/1999/xlink" content-type="dwc:institutionCode" xlink:type="simple">MMUE</named-content>; basisOfRecord: <named-content xmlns:xlink="http://www.w3.org/1999/xlink" content-type="dwc:basisOfRecord" xlink:type="simple">PreservedSpecimen</named-content></p></list-item></list></tp:treatment-sec><tp:treatment-sec sec-type="Description"><title>Description</title><p><bold>Male.</bold> Total length from Singapore 7.1 mm and 4.2 mm, from Banting 4.3 mm. For differences with <italic><tp:taxon-name><tp:taxon-name-part taxon-name-part-type="genus" reg="Chrysilla">C.</tp:taxon-name-part><tp:taxon-name-part taxon-name-part-type="species" reg="volupe">volupe</tp:taxon-name-part></tp:taxon-name></italic>, see under that species. Colouring of carapace, abdomen and palps see chapter “coloration in various chrysilline species”. Carapace with all red areas in live specimens bare and lacking setae and scales, remains of small iridescent particles visible on the anterior transverse bars. Chelicerae slanting, divergent in the large male, parallel in both smaller males (Fig. <xref ref-type="fig" rid="F11693147">3</xref><xref ref-type="fig" rid="F11693153">b</xref>). Legs I longest, dark with white contrasting band apically on tibia, other legs pale, femur I dorsally with some long thin white setae in alcohol, violet in life, leg IV with some dark rings. Abdomen long, thin and shiny and gradually tapering. In all 3 available males, dorsum black and shiny, central band with round iridescent scales uninterrupted all through, at 2/3 of the length with a bell-shaped area with small round white iridescent scales; sides with a pair of narrow strips bearing small round green reflecting scales; venter pale brown, a median pale band bordered by a pair of dark bands. Coxae dorsally with white flattened setae. Palps (Fig. <xref ref-type="fig" rid="F11691294">1</xref>), tibia and cymbium pale, strongly contrasting with dark femur and patella (blue in life). Proximal part of tegulum with ventral bulge (Fig. <xref ref-type="fig" rid="F11691294">1</xref><xref ref-type="fig" rid="F12021107">a</xref>: tb) and a tegular bump (Fig. <xref ref-type="fig" rid="F11691294">1</xref><xref ref-type="fig" rid="F12021107">a</xref>: tbu) as in <italic><tp:taxon-name><tp:taxon-name-part taxon-name-part-type="genus" reg="Chrysilla">C.</tp:taxon-name-part><tp:taxon-name-part taxon-name-part-type="species" reg="volupe">volupe</tp:taxon-name-part></tp:taxon-name></italic>. Embolar tegular branch (Fig. <xref ref-type="fig" rid="F11691294">1</xref><xref ref-type="fig" rid="F12021107">a</xref>: etb) narrow and elongate, flexible, proximally articulating at basal, hidden part of tegulum (cf. Fig. <xref ref-type="fig" rid="F11691294">1</xref><xref ref-type="fig" rid="F12021109">c</xref>: beb), partly running alongside tegulum and projecting distally beyond retrolateral part of tegulum containing the sperm duct loop over distance p (Fig. <xref ref-type="fig" rid="F11691294">1</xref><xref ref-type="fig" rid="F12021107">a</xref>: p); embolus filiform, slightly flexed at base, length same as p.</p><p>Measurements (Singapore: Kent Ridge). Body length 7.10. Carapace 2.70 long, 1.80 wide<italic>,</italic> 1.15 high. Abdomen 4.30 long, 1.20 wide<italic>.</italic> Leg<italic> </italic>I 7.70<italic> </italic>(2.50 [0.70 wide] – 1.10 – 1.90 – 1.50 – 0.70), leg II 5.20 (1.60 [0.45 wide] – 0.80 – 1.20 – 1.00 – 0.60) leg III 5.00 (1.50 – 0.70 – 1.00 – 1.30 – 0.50) leg IV 6.60 (1.80– 0.70 – 1.60 – 1.70 – 0.80). Palp 0.9 – 0.5 – 0.5 – 0.7 width cymbium 0.3.</p><p><bold>Female </bold>(Genting). Colour photos of live females (<xref ref-type="bibr" rid="B11211238">Yamasaki et al. 2018</xref>: fig. 16, <xref ref-type="bibr" rid="B11211265">Koh et al. 2022</xref>: 347) show parts of carapace covered with white setae and abdomen with pattern of red, white, black and iridescent greenish spots with considerable variation between specimens. In the only female specimen available to us (Fig. <xref ref-type="fig" rid="F11693147">3</xref><xref ref-type="fig" rid="F11693154">c</xref>), iridescent scales as seen on carapace of males are lacking and green colour is lost.<italic> </italic>Chelicerae with parallel sides, promargin with one distal tooth, retromargin with two distal teeth. Legs all pale. Abdomen with few iridescent scales suggesting a vague dorsal pattern, lateral patch consisting of reddish procumbent hair, posteriorly a pattern of dark areas covered with simple black setae as in males, these are visible in several reversed V- arranged bars on posterior half of abdomen; venter as in males. Epigyne similar to that in <italic><tp:taxon-name><tp:taxon-name-part taxon-name-part-type="genus" reg="Phintelloides">Phintelloides</tp:taxon-name-part><tp:taxon-name-part taxon-name-part-type="species" reg="jesudasi">jesudasi</tp:taxon-name-part></tp:taxon-name></italic>, except spermathecae not touching and halfway twist in copulatory ducts as in <italic><tp:taxon-name><tp:taxon-name-part taxon-name-part-type="genus" reg="Phintelloides">P.</tp:taxon-name-part><tp:taxon-name-part taxon-name-part-type="species" reg="jesudasi">jesudasi</tp:taxon-name-part></tp:taxon-name>,</italic> absent in <italic><tp:taxon-name><tp:taxon-name-part taxon-name-part-type="genus" reg="Chrysilla">C.</tp:taxon-name-part><tp:taxon-name-part taxon-name-part-type="species" reg="lauta">lauta</tp:taxon-name-part></tp:taxon-name></italic>. </p><p>Measurements. Body length 5.0. Carapace 1.90 long, 1.30 wide<italic>,</italic> 0.95 high. Abdomen 3.00 long, 2.00 wide<italic>, </italic>0.80 high. Measurements of legs: I 4.05 [1.40 (0.40 wide]– 0.60 – 1,00 - 0.65 – 0.40) leg II 3.00 (1.00 [0.30 wide]– 0.50 – 0.70 – 0.50 -0.30), leg III 3.30 (0.90 – 0.50 – 0.70 – 0.50 – 0.70) leg IV 4.20 (1.20 – 0.50 – 1.00 – 0.90– 0.60).</p></tp:treatment-sec><tp:treatment-sec sec-type="Distribution"><title>Distribution</title><p>The species has been cited from Myanmar, Vietnam, Singapore, Thailand, Borneo, Taiwan, China and Sri Lanka (Fig. <xref ref-type="fig" rid="F11212272">6</xref>). The type locality Bhamo, Myanmar is situated close to the western border of southern Yunnan in a large mountain massive/complex across the Burmese - Chinese border, about 60 km from the Xishuangbanna tropical Botanical garden. This area has been extensively explored for spiders in the first decade of the 21th century in primary and various kinds of disturbed forest. Unfortunately, no <italic><tp:taxon-name><tp:taxon-name-part taxon-name-part-type="genus" reg="Chrysilla">Chrysilla</tp:taxon-name-part></tp:taxon-name></italic> species have been reported from that project.</p></tp:treatment-sec><tp:treatment-sec sec-type="Ecology"><title>Ecology</title><p>In forests and gardens, usually by beating/sweeping shrub and trees, from lowland up to 600 m.</p></tp:treatment-sec><tp:treatment-sec sec-type="Notes"><title>Notes</title><p>The contrasting colouring of the male palps: dark femur and patella, pale tibia and cymbium was already mentioned by Thorell, 1887 in the description of the type specimen from Bhamo in northeastern Myanmar. It is consistently present in the material studied for the present paper.</p></tp:treatment-sec><tp:treatment-sec><!--Section generated to contain objects referenced in tp:taxon-treatment.--><fig-group id="F11693147" position="float" orientation="portrait"><caption><p><italic><tp:taxon-name><tp:taxon-name-part taxon-name-part-type="genus" reg="Chrysilla">Chrysilla</tp:taxon-name-part><tp:taxon-name-part taxon-name-part-type="species" reg="lauta">lauta</tp:taxon-name-part></tp:taxon-name></italic> Thorell, 1887, photographs of male and female preserved specimens</p></caption><fig id="F11693152" position="float" orientation="portrait"><object-id xmlns:xlink="http://www.w3.org/1999/xlink" content-type="arpha" xlink:type="simple">212A9042-B3E1-5E9B-8A5E-089F2A4BFE65</object-id><object-id xmlns:xlink="http://www.w3.org/1999/xlink" content-type="doi" xlink:type="simple">10.3897/BDJ.12.e129438.figure3a</object-id><label>Figure 3a.</label><caption><p><italic><tp:taxon-name><tp:taxon-name-part taxon-name-part-type="genus" reg="Chrysilla">Chrysilla</tp:taxon-name-part><tp:taxon-name-part taxon-name-part-type="species" reg="lauta">lauta</tp:taxon-name-part></tp:taxon-name></italic> Thorell, 1887, male habitus, dorsal view, CM 15726, scale bar 2 mm   </p></caption><graphic xmlns:xlink="http://www.w3.org/1999/xlink" xlink:href="bdj-12-e129438-g003_a.png" xlink:type="simple" position="float" orientation="portrait" id="oo_1061004.png"><uri content-type="original_file" xlink:type="simple">https://binary.pensoft.net/fig/1061004</uri></graphic></fig><fig id="F11693153" position="float" orientation="portrait"><object-id xmlns:xlink="http://www.w3.org/1999/xlink" content-type="arpha" xlink:type="simple">2953A209-68BB-5BA2-BDC3-356E2D0A924E</object-id><object-id xmlns:xlink="http://www.w3.org/1999/xlink" content-type="doi" xlink:type="simple">10.3897/BDJ.12.e129438.figure3b</object-id><label>Figure 3b.</label><caption><p><italic><tp:taxon-name><tp:taxon-name-part taxon-name-part-type="genus" reg="Chrysilla">Chrysilla</tp:taxon-name-part><tp:taxon-name-part taxon-name-part-type="species" reg="lauta">lauta</tp:taxon-name-part></tp:taxon-name></italic> Thorell, 1887, male prosoma, ventral view, CM 15726   </p></caption><graphic xmlns:xlink="http://www.w3.org/1999/xlink" xlink:href="bdj-12-e129438-g003_b.png" xlink:type="simple" position="float" orientation="portrait" id="oo_1061005.png"><uri content-type="original_file" xlink:type="simple">https://binary.pensoft.net/fig/1061005</uri></graphic></fig><fig id="F11693154" position="float" orientation="portrait"><object-id xmlns:xlink="http://www.w3.org/1999/xlink" content-type="arpha" xlink:type="simple">DC0D6BCB-93BC-5106-AB38-C2CB478B4273</object-id><object-id xmlns:xlink="http://www.w3.org/1999/xlink" content-type="doi" xlink:type="simple">10.3897/BDJ.12.e129438.figure3c</object-id><label>Figure 3c.</label><caption><p><italic><tp:taxon-name><tp:taxon-name-part taxon-name-part-type="genus" reg="Chrysilla">Chrysilla</tp:taxon-name-part><tp:taxon-name-part taxon-name-part-type="species" reg="lauta">lauta</tp:taxon-name-part></tp:taxon-name></italic> Thorell, 1887, female habitus, dorsal view, CM19182   </p></caption><graphic xmlns:xlink="http://www.w3.org/1999/xlink" xlink:href="bdj-12-e129438-g003_c.png" xlink:type="simple" position="float" orientation="portrait" id="oo_1061006.png"><uri content-type="original_file" xlink:type="simple">https://binary.pensoft.net/fig/1061006</uri></graphic></fig><fig id="F11693155" position="float" orientation="portrait"><object-id xmlns:xlink="http://www.w3.org/1999/xlink" content-type="arpha" xlink:type="simple">E2B5F4EA-C625-5BA9-B3FE-316F43712970</object-id><object-id xmlns:xlink="http://www.w3.org/1999/xlink" content-type="doi" xlink:type="simple">10.3897/BDJ.12.e129438.figure3d</object-id><label>Figure 3d.</label><caption><p><italic><tp:taxon-name><tp:taxon-name-part taxon-name-part-type="genus" reg="Chrysilla">Chrysilla</tp:taxon-name-part><tp:taxon-name-part taxon-name-part-type="species" reg="lauta">lauta</tp:taxon-name-part></tp:taxon-name></italic> Thorell, 1887, female habitus, ventral view, CM19182   </p></caption><graphic xmlns:xlink="http://www.w3.org/1999/xlink" xlink:href="bdj-12-e129438-g003_d.png" xlink:type="simple" position="float" orientation="portrait" id="oo_1126589.png"><uri content-type="original_file" xlink:type="simple">https://binary.pensoft.net/fig/1126589</uri></graphic></fig></fig-group><fig id="F11693153" position="float" orientation="portrait"><object-id xmlns:xlink="http://www.w3.org/1999/xlink" content-type="arpha" xlink:type="simple">2953A209-68BB-5BA2-BDC3-356E2D0A924E</object-id><object-id xmlns:xlink="http://www.w3.org/1999/xlink" content-type="doi" xlink:type="simple">10.3897/BDJ.12.e129438.figure3b</object-id><label>Figure 3b.</label><caption><p><italic><tp:taxon-name><tp:taxon-name-part taxon-name-part-type="genus" reg="Chrysilla">Chrysilla</tp:taxon-name-part><tp:taxon-name-part taxon-name-part-type="species" reg="lauta">lauta</tp:taxon-name-part></tp:taxon-name></italic> Thorell, 1887, male prosoma, ventral view, CM 15726   </p></caption><graphic xmlns:xlink="http://www.w3.org/1999/xlink" xlink:href="bdj-12-e129438-g003_b.png" xlink:type="simple" position="float" orientation="portrait" id="oo_1061005.png"><uri content-type="original_file" xlink:type="simple">https://binary.pensoft.net/fig/1061005</uri></graphic></fig><fig-group id="F11691294" position="float" orientation="portrait"><caption><p>Annotated illustrations and photographs of male pedipalp in <italic><tp:taxon-name><tp:taxon-name-part taxon-name-part-type="genus" reg="Chrysilla">Chrysilla</tp:taxon-name-part><tp:taxon-name-part taxon-name-part-type="species" reg="lauta">lauta</tp:taxon-name-part></tp:taxon-name></italic> Thorell, 1887</p></caption><fig id="F12021107" position="float" orientation="portrait"><object-id xmlns:xlink="http://www.w3.org/1999/xlink" content-type="arpha" xlink:type="simple">9ACCD6CB-3303-55EC-B83D-5DBD442678ED</object-id><object-id xmlns:xlink="http://www.w3.org/1999/xlink" content-type="doi" xlink:type="simple">10.3897/BDJ.12.e129438.figure1a</object-id><label>Figure 1a.</label><caption><p><italic><tp:taxon-name><tp:taxon-name-part taxon-name-part-type="genus" reg="Chrysilla">Chrysilla</tp:taxon-name-part><tp:taxon-name-part taxon-name-part-type="species" reg="lauta">lauta</tp:taxon-name-part></tp:taxon-name></italic> Thorell, 1887, left male pedipalp, ventral view <bold>cc</bold> cymbium cap <bold>ep</bold> embolus proper <bold>etb</bold> embolar tegular branch <bold>p</bold> distal projection of embolar tegular branch beyond retrolateral lobe of tegulum excluding embolus proper <bold>pt </bold>proximal lobe of tegulum <bold>rt </bold>retrolateral lobe of tegulum <bold>tbu</bold> tegular bump. Scale bar: 0.3 mm   </p></caption><graphic xmlns:xlink="http://www.w3.org/1999/xlink" xlink:href="bdj-12-e129438-g001_a.png" xlink:type="simple" position="float" orientation="portrait" id="oo_1126592.png"><uri content-type="original_file" xlink:type="simple">https://binary.pensoft.net/fig/1126592</uri></graphic></fig><fig id="F12021108" position="float" orientation="portrait"><object-id xmlns:xlink="http://www.w3.org/1999/xlink" content-type="arpha" xlink:type="simple">955EBD6C-2AA3-5B22-A99E-EB8D29A8C6F3</object-id><object-id xmlns:xlink="http://www.w3.org/1999/xlink" content-type="doi" xlink:type="simple">10.3897/BDJ.12.e129438.figure1b</object-id><label>Figure 1b.</label><caption><p><italic><tp:taxon-name><tp:taxon-name-part taxon-name-part-type="genus" reg="Chrysilla">Chrysilla</tp:taxon-name-part><tp:taxon-name-part taxon-name-part-type="species" reg="lauta">lauta</tp:taxon-name-part></tp:taxon-name></italic> Thorell, 1887, left male pedipalp, retrolateral view. Scale bar: 0.3 mm  </p></caption><graphic xmlns:xlink="http://www.w3.org/1999/xlink" xlink:href="bdj-12-e129438-g001_b.png" xlink:type="simple" position="float" orientation="portrait" id="oo_1126593.png"><uri content-type="original_file" xlink:type="simple">https://binary.pensoft.net/fig/1126593</uri></graphic></fig><fig id="F12021109" position="float" orientation="portrait"><object-id xmlns:xlink="http://www.w3.org/1999/xlink" content-type="arpha" xlink:type="simple">FF1E1709-5C54-5ED2-9FE3-83B9E3FCE4EC</object-id><object-id xmlns:xlink="http://www.w3.org/1999/xlink" content-type="doi" xlink:type="simple">10.3897/BDJ.12.e129438.figure1c</object-id><label>Figure 1c.</label><caption><p><italic><tp:taxon-name><tp:taxon-name-part taxon-name-part-type="genus" reg="Chrysilla">Chrysilla</tp:taxon-name-part><tp:taxon-name-part taxon-name-part-type="species" reg="lauta">lauta</tp:taxon-name-part></tp:taxon-name> </italic>Thorell, 1887, ventral view, CM 15726, scale bar 0.2 mm    </p></caption><graphic xmlns:xlink="http://www.w3.org/1999/xlink" xlink:href="bdj-12-e129438-g001_c.png" xlink:type="simple" position="float" orientation="portrait" id="oo_1126594.png"><uri content-type="original_file" xlink:type="simple">https://binary.pensoft.net/fig/1126594</uri></graphic></fig><fig id="F12021110" position="float" orientation="portrait"><object-id xmlns:xlink="http://www.w3.org/1999/xlink" content-type="arpha" xlink:type="simple">8C493DF6-D10E-5DEF-AB89-0D51F74AEABB</object-id><object-id xmlns:xlink="http://www.w3.org/1999/xlink" content-type="doi" xlink:type="simple">10.3897/BDJ.12.e129438.figure1d</object-id><label>Figure 1d.</label><caption><p><italic><tp:taxon-name><tp:taxon-name-part taxon-name-part-type="genus" reg="Chrysilla">Chrysilla</tp:taxon-name-part><tp:taxon-name-part taxon-name-part-type="species" reg="lauta">lauta</tp:taxon-name-part></tp:taxon-name> </italic>Thorell, 1887, retrolateral view, CM 15726, scale bar 0.2 mm   </p></caption><graphic xmlns:xlink="http://www.w3.org/1999/xlink" xlink:href="bdj-12-e129438-g001_d.png" xlink:type="simple" position="float" orientation="portrait" id="oo_1126595.png"><uri content-type="original_file" xlink:type="simple">https://binary.pensoft.net/fig/1126595</uri></graphic></fig></fig-group><fig id="F12021107" position="float" orientation="portrait"><object-id xmlns:xlink="http://www.w3.org/1999/xlink" content-type="arpha" xlink:type="simple">9ACCD6CB-3303-55EC-B83D-5DBD442678ED</object-id><object-id xmlns:xlink="http://www.w3.org/1999/xlink" content-type="doi" xlink:type="simple">10.3897/BDJ.12.e129438.figure1a</object-id><label>Figure 1a.</label><caption><p><italic><tp:taxon-name><tp:taxon-name-part taxon-name-part-type="genus" reg="Chrysilla">Chrysilla</tp:taxon-name-part><tp:taxon-name-part taxon-name-part-type="species" reg="lauta">lauta</tp:taxon-name-part></tp:taxon-name></italic> Thorell, 1887, left male pedipalp, ventral view <bold>cc</bold> cymbium cap <bold>ep</bold> embolus proper <bold>etb</bold> embolar tegular branch <bold>p</bold> distal projection of embolar tegular branch beyond retrolateral lobe of tegulum excluding embolus proper <bold>pt </bold>proximal lobe of tegulum <bold>rt </bold>retrolateral lobe of tegulum <bold>tbu</bold> tegular bump. Scale bar: 0.3 mm   </p></caption><graphic xmlns:xlink="http://www.w3.org/1999/xlink" xlink:href="bdj-12-e129438-g001_a.png" xlink:type="simple" position="float" orientation="portrait" id="oo_1126592.png"><uri content-type="original_file" xlink:type="simple">https://binary.pensoft.net/fig/1126592</uri></graphic></fig><fig id="F12021109" position="float" orientation="portrait"><object-id xmlns:xlink="http://www.w3.org/1999/xlink" content-type="arpha" xlink:type="simple">FF1E1709-5C54-5ED2-9FE3-83B9E3FCE4EC</object-id><object-id xmlns:xlink="http://www.w3.org/1999/xlink" content-type="doi" xlink:type="simple">10.3897/BDJ.12.e129438.figure1c</object-id><label>Figure 1c.</label><caption><p><italic><tp:taxon-name><tp:taxon-name-part taxon-name-part-type="genus" reg="Chrysilla">Chrysilla</tp:taxon-name-part><tp:taxon-name-part taxon-name-part-type="species" reg="lauta">lauta</tp:taxon-name-part></tp:taxon-name> </italic>Thorell, 1887, ventral view, CM 15726, scale bar 0.2 mm    </p></caption><graphic xmlns:xlink="http://www.w3.org/1999/xlink" xlink:href="bdj-12-e129438-g001_c.png" xlink:type="simple" position="float" orientation="portrait" id="oo_1126594.png"><uri content-type="original_file" xlink:type="simple">https://binary.pensoft.net/fig/1126594</uri></graphic></fig><fig id="F11693154" position="float" orientation="portrait"><object-id xmlns:xlink="http://www.w3.org/1999/xlink" content-type="arpha" xlink:type="simple">DC0D6BCB-93BC-5106-AB38-C2CB478B4273</object-id><object-id xmlns:xlink="http://www.w3.org/1999/xlink" content-type="doi" xlink:type="simple">10.3897/BDJ.12.e129438.figure3c</object-id><label>Figure 3c.</label><caption><p><italic><tp:taxon-name><tp:taxon-name-part taxon-name-part-type="genus" reg="Chrysilla">Chrysilla</tp:taxon-name-part><tp:taxon-name-part taxon-name-part-type="species" reg="lauta">lauta</tp:taxon-name-part></tp:taxon-name></italic> Thorell, 1887, female habitus, dorsal view, CM19182   </p></caption><graphic xmlns:xlink="http://www.w3.org/1999/xlink" xlink:href="bdj-12-e129438-g003_c.png" xlink:type="simple" position="float" orientation="portrait" id="oo_1061006.png"><uri content-type="original_file" xlink:type="simple">https://binary.pensoft.net/fig/1061006</uri></graphic></fig><fig id="F11212272" position="float" orientation="portrait"><object-id xmlns:xlink="http://www.w3.org/1999/xlink" content-type="arpha" xlink:type="simple">B5B956E3-59DA-5125-854E-967DFD748232</object-id><object-id xmlns:xlink="http://www.w3.org/1999/xlink" content-type="doi" xlink:type="simple">10.3897/BDJ.12.e129438.figure6</object-id><label>Figure 6.</label><caption><p>Map showing occurrence records for selected species. <italic><tp:taxon-name><tp:taxon-name-part taxon-name-part-type="genus" reg="Chrysilla">Chrysilla</tp:taxon-name-part><tp:taxon-name-part taxon-name-part-type="species" reg="lauta">lauta</tp:taxon-name-part></tp:taxon-name></italic> Thorell, 1887: blue circle for previously published records, red circle for new records; <italic><tp:taxon-name><tp:taxon-name-part taxon-name-part-type="genus" reg="Phintelloides">Phintelloides</tp:taxon-name-part><tp:taxon-name-part taxon-name-part-type="species" reg="scandens">scandens</tp:taxon-name-part></tp:taxon-name></italic> sp. nov.: black circles. </p></caption><graphic xmlns:xlink="http://www.w3.org/1999/xlink" xlink:href="bdj-12-e129438-g006.png" position="float" id="oo_1061460.png" orientation="portrait" xlink:type="simple"><uri content-type="original_file" xlink:type="simple">https://binary.pensoft.net/fig/1061460</uri></graphic></fig></tp:treatment-sec><ref-list><ref id="B11228809"><element-citation xmlns:xlink="http://www.w3.org/1999/xlink" publication-type="article" xlink:type="simple"><person-group person-group-type="author"><name name-style="western"><surname>Thorell</surname><given-names>T.</given-names></name></person-group><year>1887</year><article-title>Viaggio di L. Fea in Birmania e regioni vicine. II. Primo saggio sui ragni birmani</article-title><source>Annali del Museo Civico di Storia Naturale di Genova</source><volume>25</volume><fpage>5</fpage><lpage>417</lpage></element-citation></ref><ref id="B11231482"><element-citation xmlns:xlink="http://www.w3.org/1999/xlink" publication-type="book" xlink:type="simple"><person-group person-group-type="author"><name name-style="western"><surname>Roewer</surname><given-names>C. F.</given-names></name></person-group><year>1955</year><source>Katalog der <tp:taxon-name><tp:taxon-name-part taxon-name-part-type="order">Araneae</tp:taxon-name-part></tp:taxon-name> von 1758 bis 1940, bzw. 1954. 2. Band, Abt. a (Lycosaeformia, Dionycha [excl. Salticiformia]). 2. Band, Abt. b (Salticiformia, Cribellata) (Synonyma-Verzeichnis, Gesamtindex)</source><publisher-name>Institut royal des Sciences naturelles de Belgique</publisher-name><publisher-loc>Bruxelles</publisher-loc><size units="page">1751</size></element-citation></ref><ref id="B11297913"><element-citation xmlns:xlink="http://www.w3.org/1999/xlink" publication-type="article" xlink:type="simple"><person-group person-group-type="author"><name name-style="western"><surname>Prószyński</surname><given-names>J.</given-names></name></person-group><year>1976</year><article-title>Studium systematyczno-zoogeograflczne nad rodziną <tp:taxon-name><tp:taxon-name-part taxon-name-part-type="family">Salticidae</tp:taxon-name-part></tp:taxon-name> (<tp:taxon-name><tp:taxon-name-part taxon-name-part-type="order">Aranei</tp:taxon-name-part></tp:taxon-name>) Regionów Palearktycznego i Nearktycznego</article-title><source>Wyższa Szkola Pedagogiczna Siedlcach</source><volume>6</volume><fpage>1</fpage><lpage>260</lpage></element-citation></ref><ref id="B11231500"><element-citation xmlns:xlink="http://www.w3.org/1999/xlink" publication-type="article" xlink:type="simple"><person-group person-group-type="author"><name name-style="western"><surname>Prószyński</surname><given-names>J.</given-names></name></person-group><year>1983</year><article-title>Position of genus <italic><tp:taxon-name><tp:taxon-name-part taxon-name-part-type="genus" reg="Phintella">Phintella</tp:taxon-name-part></tp:taxon-name></italic> (<tp:taxon-name><tp:taxon-name-part taxon-name-part-type="order">Araneae</tp:taxon-name-part></tp:taxon-name>: <tp:taxon-name><tp:taxon-name-part taxon-name-part-type="family">Salticidae</tp:taxon-name-part></tp:taxon-name>)</article-title><source>Acta Arachnologica</source><volume>31</volume><issue>2</issue><fpage>43</fpage><lpage>48</lpage><pub-id pub-id-type="doi">10.2476/asjaa.31.43</pub-id></element-citation></ref><ref id="B11211300"><element-citation xmlns:xlink="http://www.w3.org/1999/xlink" publication-type="article" xlink:type="simple"><person-group person-group-type="author"><name name-style="western"><surname>Żabka</surname><given-names>M.</given-names></name></person-group><year>1985</year><article-title>Systematic and zoogeographic study on the family <tp:taxon-name><tp:taxon-name-part taxon-name-part-type="family">Salticidae</tp:taxon-name-part></tp:taxon-name> (<tp:taxon-name><tp:taxon-name-part taxon-name-part-type="order">Araneae</tp:taxon-name-part></tp:taxon-name>) from Viet-Nam</article-title><source>Annales Zoologici, Warszawa</source><volume>39</volume><fpage>197</fpage><lpage>485</lpage></element-citation></ref><ref id="B11297922"><element-citation xmlns:xlink="http://www.w3.org/1999/xlink" publication-type="book" xlink:type="simple"><person-group person-group-type="author"><name name-style="western"><surname>Koh</surname><given-names>J. K.H.</given-names></name></person-group><year>1989</year><source>A Guide to Common Singapore Spiders</source><publisher-name>Singapore Science Center</publisher-name><size units="page">160</size></element-citation></ref><ref id="B11231527"><element-citation xmlns:xlink="http://www.w3.org/1999/xlink" publication-type="chapter" xlink:type="simple"><person-group person-group-type="author"><name name-style="western"><surname>Song</surname><given-names>D. X.</given-names></name><name name-style="western"><surname>Chai</surname><given-names>J. Y.</given-names></name></person-group><year>1991</year><chapter-title>New species and new records of the family Salticidae from Hainan, China (Arachnida: Araneae)</chapter-title><person-group person-group-type="editor"><name name-style="western"><surname>Qian</surname><given-names>Y. W.</given-names></name><etal/></person-group><source>Animal Science Research</source><publisher-name>China Forestry Publishing House</publisher-name><publisher-loc>Beijing</publisher-loc><size units="page">13-3</size></element-citation></ref><ref id="B11231540"><element-citation xmlns:xlink="http://www.w3.org/1999/xlink" publication-type="book" xlink:type="simple"><person-group person-group-type="author"><name name-style="western"><surname>Song</surname><given-names>D. X.</given-names></name><name name-style="western"><surname>Zhu</surname><given-names>M. S.</given-names></name><name name-style="western"><surname>Chen</surname><given-names>J.</given-names></name></person-group><year>1999</year><source>The spiders of China</source><publisher-name>Hebei Science and Technology Publishing House</publisher-name><publisher-loc>Shijiazhuang</publisher-loc><size units="page">640</size></element-citation></ref><ref id="B11231548"><element-citation xmlns:xlink="http://www.w3.org/1999/xlink" publication-type="article" xlink:type="simple"><person-group person-group-type="author"><name name-style="western"><surname>Prószyński</surname><given-names>J.</given-names></name><name name-style="western"><surname>Deeleman-Reinhold</surname><given-names>C. L.</given-names></name></person-group><year>2010</year><article-title>Description of some <tp:taxon-name><tp:taxon-name-part taxon-name-part-type="family">Salticidae</tp:taxon-name-part></tp:taxon-name> (<tp:taxon-name><tp:taxon-name-part taxon-name-part-type="order">Araneae</tp:taxon-name-part></tp:taxon-name>) from the Malay Archipelago. I. <tp:taxon-name><tp:taxon-name-part taxon-name-part-type="family">Salticidae</tp:taxon-name-part></tp:taxon-name> of the Lesser Sunda Islands, with comments on related species</article-title><source>
            <italic><tp:taxon-name><tp:taxon-name-part taxon-name-part-type="phylum">Arthropoda</tp:taxon-name-part></tp:taxon-name> Selecta</italic>
          </source><volume>19</volume><issue>3</issue><fpage>153</fpage><lpage>188</lpage><pub-id pub-id-type="doi">10.15298/arthsel.19.3.05</pub-id></element-citation></ref><ref id="B11211230"><element-citation xmlns:xlink="http://www.w3.org/1999/xlink" publication-type="book" xlink:type="simple"><person-group person-group-type="author"><name name-style="western"><surname>Koh</surname><given-names>J. K.H.</given-names></name><name name-style="western"><surname>Ming</surname><given-names>L. T.</given-names></name></person-group><year>2013</year><source>Spiders of Brunei Darussalam. Biodiversity in the heart of Borneo</source><publisher-name>Natural History publications (Borneo)</publisher-name><publisher-loc>Kota Kinabalu</publisher-loc></element-citation></ref><ref id="B11231557"><element-citation xmlns:xlink="http://www.w3.org/1999/xlink" publication-type="article" xlink:type="simple"><person-group person-group-type="author"><name name-style="western"><surname>Prószyński</surname><given-names>J.</given-names></name></person-group><year>2018</year><article-title>Review of the genus <italic><tp:taxon-name><tp:taxon-name-part taxon-name-part-type="genus" reg="Hasarius">Hasarius</tp:taxon-name-part></tp:taxon-name></italic> (<tp:taxon-name><tp:taxon-name-part taxon-name-part-type="order">Araneae</tp:taxon-name-part></tp:taxon-name>: <tp:taxon-name><tp:taxon-name-part taxon-name-part-type="family">Salticidae</tp:taxon-name-part></tp:taxon-name>) - a taxonomic fiasco</article-title><source>Ecologica Montenegrina</source><volume>16</volume><fpage>16</fpage><lpage>31</lpage><pub-id pub-id-type="doi">10.37828/em.2018.16.2</pub-id></element-citation></ref><ref id="B11211238"><element-citation xmlns:xlink="http://www.w3.org/1999/xlink" publication-type="article" xlink:type="simple"><person-group person-group-type="author"><name name-style="western"><surname>Yamasaki</surname><given-names>T.</given-names></name><name name-style="western"><surname>Yamaguchi</surname><given-names>M.</given-names></name><name name-style="western"><surname>Phung</surname><given-names>L. T. H.</given-names></name><name name-style="western"><surname>Huang</surname><given-names>P. S.</given-names></name><name name-style="western"><surname>Tso</surname><given-names>I. M.</given-names></name></person-group><year>2018</year><article-title>Redescription of <italic><tp:taxon-name><tp:taxon-name-part taxon-name-part-type="genus" reg="Chrysilla">Chrysilla</tp:taxon-name-part><tp:taxon-name-part taxon-name-part-type="species" reg="lauta">lauta</tp:taxon-name-part></tp:taxon-name></italic> Thorell 1887 (<tp:taxon-name><tp:taxon-name-part taxon-name-part-type="order">Araneae</tp:taxon-name-part></tp:taxon-name>: <tp:taxon-name><tp:taxon-name-part taxon-name-part-type="family">Salticidae</tp:taxon-name-part></tp:taxon-name>) based on the comparison with the holotype, and DNA barcoding</article-title><source>Acta Arachnologica</source><volume>27</volume><fpage>23</fpage><lpage>29</lpage><pub-id pub-id-type="doi">10.2476/asjaa.67.23</pub-id></element-citation></ref><ref id="B11211291"><element-citation xmlns:xlink="http://www.w3.org/1999/xlink" publication-type="article" xlink:type="simple"><person-group person-group-type="author"><name name-style="western"><surname>Kanesharatnam</surname><given-names>N.</given-names></name><name name-style="western"><surname>Benjamin</surname><given-names>S. P.</given-names></name></person-group><year>2019</year><article-title>Multilocus genetic and morphological phylogenetic analysis reveals a radiation of shiny South Asian jumping spiders (<tp:taxon-name><tp:taxon-name-part taxon-name-part-type="order">Araneae</tp:taxon-name-part></tp:taxon-name>, <tp:taxon-name><tp:taxon-name-part taxon-name-part-type="family">Salticidae</tp:taxon-name-part></tp:taxon-name>)</article-title><source>ZooKeys</source><volume>839</volume><fpage>1</fpage><lpage>81</lpage><pub-id pub-id-type="doi">10.3897/zookeys.839.283</pub-id></element-citation></ref><ref id="B11211188"><element-citation xmlns:xlink="http://www.w3.org/1999/xlink" publication-type="book" xlink:type="simple"><person-group person-group-type="author"><name name-style="western"><surname>Koh</surname><given-names>J. K.H.</given-names></name><name name-style="western"><surname>Bay</surname><given-names>N.</given-names></name></person-group><year>2019</year><source>Borneo Spiders, A Photographic Field Guide</source><publisher-name>Sabah Forestry Department</publisher-name><publisher-loc>Sandakan</publisher-loc></element-citation></ref><ref id="B11231575"><element-citation xmlns:xlink="http://www.w3.org/1999/xlink" publication-type="book" xlink:type="simple"><person-group person-group-type="author"><name name-style="western"><surname>Peng</surname><given-names>X. J.</given-names></name></person-group><year>2020</year><source>Fauna Sinica, Invertebrata 53, <tp:taxon-name><tp:taxon-name-part taxon-name-part-type="class">Arachnida</tp:taxon-name-part></tp:taxon-name>: <tp:taxon-name><tp:taxon-name-part taxon-name-part-type="order">Araneae</tp:taxon-name-part></tp:taxon-name>: <tp:taxon-name><tp:taxon-name-part taxon-name-part-type="family">Salticidae</tp:taxon-name-part></tp:taxon-name></source><publisher-name>Science Press</publisher-name><publisher-loc>Beijing</publisher-loc><size units="page">612</size></element-citation></ref><ref id="B11211265"><element-citation xmlns:xlink="http://www.w3.org/1999/xlink" publication-type="book" xlink:type="simple"><person-group person-group-type="author"><name name-style="western"><surname>Koh</surname><given-names>J. K.H.</given-names></name><name name-style="western"><surname>Court</surname><given-names>D. J.</given-names></name><name name-style="western"><surname>Ang</surname><given-names>C. S.P.</given-names></name><name name-style="western"><surname>Ng</surname><given-names>P. Y.C.</given-names></name></person-group><year>2022</year><source>A Photographic Guide to Singapore Spiders</source><publisher-name>National Parks Board</publisher-name><publisher-loc>Singapore</publisher-loc></element-citation></ref><ref id="B11231509"><element-citation xmlns:xlink="http://www.w3.org/1999/xlink" publication-type="article" xlink:type="simple"><person-group person-group-type="author"><name name-style="western"><surname>Simon</surname><given-names>E.</given-names></name></person-group><year>1903</year><article-title>Etudes arachnologiques. 33e Mémoire. LIII. Arachnides recueillis à Phuc-Son (Annam) par M. H. Fruhstorfer (nov-dec. 1899)</article-title><source>Annales de la Société Entomologique de France</source><volume>71</volume><issue>4</issue><fpage>725</fpage><lpage>736</lpage></element-citation></ref></ref-list></tp:taxon-treatment>
