# Supplementary material for: The genera Chrysillaand Phintelloidesrevisited with the description of a new species (Araneae, Salticidae) using digital specimen DOIs and nanopublications
Source: Biodivers Data J. 2024 Sep 3;12:e129438. doi: 10.3897/BDJ.12.e129438 (PMC11387838; doi:10.3897/BDJ.12.e129438)
Supplement: XML Treatment for Chrysilla volupe [file BDJ.12.e129438-treatment3.xml]

<!DOCTYPE tp:taxon-treatment
  PUBLIC "-//TaxonX//DTD Taxonomic Treatment Publishing DTD v0 20100105//EN" "tax-treatment-NSO.dtd">
<tp:taxon-treatment xmlns:tp="http://www.plazi.org/taxpub"><tp:treatment-meta><mixed-citation publication-type="journal"><person-group><name><surname>Deeleman-Reinhold</surname><given-names>Christa L.</given-names></name><name><surname>Addink</surname><given-names>Wouter</given-names></name><name><surname>Miller</surname><given-names>Jeremy A.</given-names></name></person-group><article-title>The genera <italic><tp:taxon-name><tp:taxon-name-part taxon-name-part-type="genus" reg="Chrysilla">Chrysilla</tp:taxon-name-part></tp:taxon-name></italic>and <italic><tp:taxon-name><tp:taxon-name-part taxon-name-part-type="genus" reg="Phintelloides">Phintelloides</tp:taxon-name-part></tp:taxon-name></italic>revisited with the description of a new species (<tp:taxon-name><tp:taxon-name-part taxon-name-part-type="order">Araneae</tp:taxon-name-part></tp:taxon-name>, <tp:taxon-name><tp:taxon-name-part taxon-name-part-type="family">Salticidae</tp:taxon-name-part></tp:taxon-name>) using digital specimen DOIs and nanopublications</article-title><source>Biodivers Data J</source><day>03</day><month>09</month><year>2024</year><volume>12</volume><pub-id pub-id-type="doi">10.3897/BDJ.12.e129438</pub-id></mixed-citation></tp:treatment-meta><tp:nomenclature><tp:taxon-name>
            <object-id xmlns:xlink="http://www.w3.org/1999/xlink" content-type="arpha" xlink:type="simple">1AFC737F-365F-59AD-82A9-C4BE43F6FDA2</object-id>
            <tp:taxon-name-part taxon-name-part-type="genus">Chrysilla</tp:taxon-name-part>
            <tp:taxon-name-part taxon-name-part-type="species">volupe</tp:taxon-name-part>
            <object-id xmlns:xlink="http://www.w3.org/1999/xlink" xlink:type="simple" object-id-type="Catalogue of Life">https://www.checklistbank.org/dataset/288943/taxon/5YKJD</object-id>
          </tp:taxon-name><tp:taxon-authority>(Karsch, 1879)</tp:taxon-authority><tp:nomenclature-citation-list><tp:nomenclature-citation><tp:taxon-name>
                <tp:taxon-name-part taxon-name-part-type="genus" reg="Chrysilla"/>
                <tp:taxon-name-part taxon-name-part-type="genus" reg="Chrysilla"/>
                <tp:taxon-name-part taxon-name-part-type="species" reg="volupe"/>
              </tp:taxon-name><comment>World Spider Catalog: <ext-link xmlns:xlink="http://www.w3.org/1999/xlink" ext-link-type="uri" xlink:href="https://wsc.nmbe.ch/species/31949/Chrysilla_volupe" xlink:type="simple">urn:lsid:nmbe.ch:spidersp:035559</ext-link></comment></tp:nomenclature-citation><tp:nomenclature-citation><tp:taxon-name>
                <tp:taxon-name-part taxon-name-part-type="genus" reg="Chrysilla"/>
                <tp:taxon-name-part taxon-name-part-type="genus" reg="Chrysilla"/>
                <tp:taxon-name-part taxon-name-part-type="species" reg="volupe"/>
              </tp:taxon-name><comment><italic><tp:taxon-name><tp:taxon-name-part taxon-name-part-type="genus" reg="Attus">Attus</tp:taxon-name-part><tp:taxon-name-part taxon-name-part-type="species" reg="volupe">volupe</tp:taxon-name-part></tp:taxon-name></italic> Karsch, 1879 - <xref ref-type="bibr" rid="B11236739">Karsch 1879</xref>: 552 (m) Sri Lanka (Ceylon).</comment></tp:nomenclature-citation><tp:nomenclature-citation><tp:taxon-name>
                <tp:taxon-name-part taxon-name-part-type="genus" reg="Chrysilla"/>
                <tp:taxon-name-part taxon-name-part-type="genus" reg="Chrysilla"/>
                <tp:taxon-name-part taxon-name-part-type="species" reg="volupe"/>
              </tp:taxon-name><comment><italic><tp:taxon-name><tp:taxon-name-part taxon-name-part-type="genus" reg="Chrysilla">Chrysilla</tp:taxon-name-part></tp:taxon-name></italic>sp. - <xref ref-type="bibr" rid="B11211273">Prószyński 1984</xref>: 19 (m) Bhutan (according to <xref ref-type="bibr" rid="B11231623">Żabka 1988</xref>: 465).</comment></tp:nomenclature-citation><tp:nomenclature-citation><tp:taxon-name>
                <tp:taxon-name-part taxon-name-part-type="genus" reg="Chrysilla"/>
                <tp:taxon-name-part taxon-name-part-type="genus" reg="Chrysilla"/>
                <tp:taxon-name-part taxon-name-part-type="species" reg="volupe"/>
              </tp:taxon-name><comment><italic><tp:taxon-name><tp:taxon-name-part taxon-name-part-type="genus" reg="Siler">Siler</tp:taxon-name-part><tp:taxon-name-part taxon-name-part-type="species" reg="semiglaucus">semiglaucus</tp:taxon-name-part></tp:taxon-name></italic> (Simon, 1901) - <xref ref-type="bibr" rid="B11236761">Prószyński 1985</xref>: 73, figs 16-17 (f, misidentified according to <xref ref-type="bibr" rid="B11211309">Caleb et al. 2018</xref>: 144) Sri Lanka (Ceylon).</comment></tp:nomenclature-citation><tp:nomenclature-citation><tp:taxon-name>
                <tp:taxon-name-part taxon-name-part-type="genus" reg="Chrysilla"/>
                <tp:taxon-name-part taxon-name-part-type="genus" reg="Chrysilla"/>
                <tp:taxon-name-part taxon-name-part-type="species" reg="volupe"/>
              </tp:taxon-name><comment><italic><tp:taxon-name><tp:taxon-name-part taxon-name-part-type="genus" reg="Phintella">Phintella</tp:taxon-name-part><tp:taxon-name-part taxon-name-part-type="species" reg="volupe">volupe</tp:taxon-name-part></tp:taxon-name></italic> (Karsch, 1879) - <xref ref-type="bibr" rid="B11231623">Żabka 1988</xref>: 465, figs 122-125 (m); <xref ref-type="bibr" rid="B11236770">Caleb and Mathai 2014</xref>: 64, figs 15-23 (m) India.</comment></tp:nomenclature-citation><tp:nomenclature-citation><tp:taxon-name>
                <tp:taxon-name-part taxon-name-part-type="genus" reg="Chrysilla"/>
                <tp:taxon-name-part taxon-name-part-type="genus" reg="Chrysilla"/>
                <tp:taxon-name-part taxon-name-part-type="species" reg="volupe"/>
              </tp:taxon-name><comment><italic><tp:taxon-name><tp:taxon-name-part taxon-name-part-type="genus" reg="Chrysilla">Chrysilla</tp:taxon-name-part><tp:taxon-name-part taxon-name-part-type="species" reg="volupe">volupe</tp:taxon-name-part></tp:taxon-name></italic> (Karsch, 1879) - <xref ref-type="bibr" rid="B11236779">Caleb 2016</xref>: 271, India; <xref ref-type="bibr" rid="B11236788">Thumar and Dholakia 2018</xref>: 2, figs 1-6 (m) India; <xref ref-type="bibr" rid="B11211309">Caleb et al. 2018</xref>: 144, figs 1-25 (mf) India; <xref ref-type="bibr" rid="B11211291">Kanesharatnam and Benjamin 2019</xref>: 49, figs 20C-F, 21A-E, 22A-D (mf) Sri Lanka; <xref ref-type="bibr" rid="B11236797">Magar et al. 2020</xref>: 4, figs 4-6 (mf) Nepal.</comment></tp:nomenclature-citation></tp:nomenclature-citation-list></tp:nomenclature><tp:treatment-sec sec-type="materials"><title>Materials</title><list list-type="alpha-lower" list-content="occurrences"><list-item><p><bold>Type status:</bold> <named-content xmlns:xlink="http://www.w3.org/1999/xlink" content-type="dwc:typeStatus" xlink:type="simple">Other material</named-content>. <bold>Occurrence:</bold> catalogNumber: <named-content xmlns:xlink="http://www.w3.org/1999/xlink" content-type="dwc:catalogNumber" xlink:type="simple">MMUE 7572.6434</named-content>; recordNumber: <named-content xmlns:xlink="http://www.w3.org/1999/xlink" content-type="dwc:recordNumber" xlink:type="simple">CM 15916</named-content>; recordedBy: <named-content xmlns:xlink="http://www.w3.org/1999/xlink" content-type="dwc:recordedBy" xlink:type="simple">F. &amp; J. A. Murphy</named-content>; individualCount: <named-content xmlns:xlink="http://www.w3.org/1999/xlink" content-type="dwc:individualCount" xlink:type="simple">1</named-content>; sex: <named-content xmlns:xlink="http://www.w3.org/1999/xlink" content-type="dwc:sex" xlink:type="simple">male</named-content>; lifeStage: <named-content xmlns:xlink="http://www.w3.org/1999/xlink" content-type="dwc:lifeStage" xlink:type="simple">adult</named-content>; otherCatalogNumbers: <named-content xmlns:xlink="http://www.w3.org/1999/xlink" content-type="dwc:otherCatalogNumbers" xlink:type="simple"><ext-link ext-link-type="uri" xlink:href="https://doi.org/10.3535/67X-9R9-YCM" xlink:type="simple">https://doi.org/10.3535/67X-9R9-YCM</ext-link></named-content>; occurrenceID: <named-content xmlns:xlink="http://www.w3.org/1999/xlink" content-type="dwc:occurrenceID" xlink:type="simple">01C98BCA-9D5C-5E2A-B63A-6417E1E0562B</named-content>; <bold>Taxon:</bold> scientificName: <named-content xmlns:xlink="http://www.w3.org/1999/xlink" content-type="dwc:scientificName" xlink:type="simple"><tp:taxon-name><tp:taxon-name-part taxon-name-part-type="genus" reg="Chrysilla">Chrysilla</tp:taxon-name-part><tp:taxon-name-part taxon-name-part-type="species" reg="volupe">volupe</tp:taxon-name-part></tp:taxon-name></named-content>; <bold>Location:</bold> country: <named-content xmlns:xlink="http://www.w3.org/1999/xlink" content-type="dwc:country" xlink:type="simple">Sri Lanka</named-content>; locality: <named-content xmlns:xlink="http://www.w3.org/1999/xlink" content-type="dwc:locality" xlink:type="simple">Peradeniya, Leersia</named-content>; verbatimElevation: <named-content xmlns:xlink="http://www.w3.org/1999/xlink" content-type="dwc:verbatimElevation" xlink:type="simple">500 m</named-content>; verbatimCoordinates: <named-content xmlns:xlink="http://www.w3.org/1999/xlink" content-type="dwc:verbatimCoordinates" xlink:type="simple">7°16’01”N 80°35'44”E</named-content>; decimalLatitude: <named-content xmlns:xlink="http://www.w3.org/1999/xlink" content-type="dwc:decimalLatitude" xlink:type="simple">7.2669444444444</named-content>; decimalLongitude: <named-content xmlns:xlink="http://www.w3.org/1999/xlink" content-type="dwc:decimalLongitude" xlink:type="simple">80.595555555556</named-content>; <bold>Event:</bold> eventDate: <named-content xmlns:xlink="http://www.w3.org/1999/xlink" content-type="dwc:eventDate" xlink:type="simple">1986-11-25</named-content>; <bold>Record Level:</bold> institutionID: <named-content xmlns:xlink="http://www.w3.org/1999/xlink" content-type="dwc:institutionID" xlink:type="simple"><ext-link ext-link-type="uri" xlink:href="https://ror.org/027m9bs27" xlink:type="simple">https://ror.org/027m9bs27</ext-link></named-content>; institutionCode: <named-content xmlns:xlink="http://www.w3.org/1999/xlink" content-type="dwc:institutionCode" xlink:type="simple">MMUE</named-content>; basisOfRecord: <named-content xmlns:xlink="http://www.w3.org/1999/xlink" content-type="dwc:basisOfRecord" xlink:type="simple">PreservedSpecimen</named-content></p></list-item><list-item><p><bold>Type status:</bold> <named-content xmlns:xlink="http://www.w3.org/1999/xlink" content-type="dwc:typeStatus" xlink:type="simple">Other material</named-content>. <bold>Occurrence:</bold> catalogNumber: <named-content xmlns:xlink="http://www.w3.org/1999/xlink" content-type="dwc:catalogNumber" xlink:type="simple">RMNH.ARA.18249</named-content>; recordedBy: <named-content xmlns:xlink="http://www.w3.org/1999/xlink" content-type="dwc:recordedBy" xlink:type="simple">P. R. &amp; C. L. Deeleman</named-content>; individualCount: <named-content xmlns:xlink="http://www.w3.org/1999/xlink" content-type="dwc:individualCount" xlink:type="simple">1</named-content>; sex: <named-content xmlns:xlink="http://www.w3.org/1999/xlink" content-type="dwc:sex" xlink:type="simple">male</named-content>; lifeStage: <named-content xmlns:xlink="http://www.w3.org/1999/xlink" content-type="dwc:lifeStage" xlink:type="simple">adult</named-content>; otherCatalogNumbers: <named-content xmlns:xlink="http://www.w3.org/1999/xlink" content-type="dwc:otherCatalogNumbers" xlink:type="simple"><ext-link ext-link-type="uri" xlink:href="https://doi.org/10.3535/6H9-R1R-330" xlink:type="simple">https://doi.org/10.3535/6H9-R1R-330</ext-link></named-content>; occurrenceID: <named-content xmlns:xlink="http://www.w3.org/1999/xlink" content-type="dwc:occurrenceID" xlink:type="simple">1F561749-E7FA-5747-AA7A-FF9401CC24C8</named-content>; <bold>Taxon:</bold> scientificName: <named-content xmlns:xlink="http://www.w3.org/1999/xlink" content-type="dwc:scientificName" xlink:type="simple"><tp:taxon-name><tp:taxon-name-part taxon-name-part-type="genus" reg="Chrysilla">Chrysilla</tp:taxon-name-part><tp:taxon-name-part taxon-name-part-type="species" reg="volupe">volupe</tp:taxon-name-part></tp:taxon-name></named-content>; <bold>Location:</bold> country: <named-content xmlns:xlink="http://www.w3.org/1999/xlink" content-type="dwc:country" xlink:type="simple">Sri Lanka</named-content>; locality: <named-content xmlns:xlink="http://www.w3.org/1999/xlink" content-type="dwc:locality" xlink:type="simple">Kataragama Peak (Tissamaharama)</named-content>; verbatimCoordinates: <named-content xmlns:xlink="http://www.w3.org/1999/xlink" content-type="dwc:verbatimCoordinates" xlink:type="simple">6°23’35”N 81°20’17”E</named-content>; decimalLatitude: <named-content xmlns:xlink="http://www.w3.org/1999/xlink" content-type="dwc:decimalLatitude" xlink:type="simple">26.393055555556</named-content>; decimalLongitude: <named-content xmlns:xlink="http://www.w3.org/1999/xlink" content-type="dwc:decimalLongitude" xlink:type="simple">81.338055555556</named-content>; <bold>Event:</bold> eventDate: <named-content xmlns:xlink="http://www.w3.org/1999/xlink" content-type="dwc:eventDate" xlink:type="simple">1981-08-18</named-content>; habitat: <named-content xmlns:xlink="http://www.w3.org/1999/xlink" content-type="dwc:habitat" xlink:type="simple">dry bush litter</named-content>; <bold>Record Level:</bold> institutionID: <named-content xmlns:xlink="http://www.w3.org/1999/xlink" content-type="dwc:institutionID" xlink:type="simple"><ext-link ext-link-type="uri" xlink:href="https://ror.org/0566bfb96" xlink:type="simple">https://ror.org/0566bfb96</ext-link></named-content>; institutionCode: <named-content xmlns:xlink="http://www.w3.org/1999/xlink" content-type="dwc:institutionCode" xlink:type="simple">RMNH</named-content>; basisOfRecord: <named-content xmlns:xlink="http://www.w3.org/1999/xlink" content-type="dwc:basisOfRecord" xlink:type="simple">PreservedSpecimen</named-content></p></list-item><list-item><p><bold>Type status:</bold> <named-content xmlns:xlink="http://www.w3.org/1999/xlink" content-type="dwc:typeStatus" xlink:type="simple">Other material</named-content>. <bold>Occurrence:</bold> catalogNumber: <named-content xmlns:xlink="http://www.w3.org/1999/xlink" content-type="dwc:catalogNumber" xlink:type="simple">RMNH.ARA.18259</named-content>; recordedBy: <named-content xmlns:xlink="http://www.w3.org/1999/xlink" content-type="dwc:recordedBy" xlink:type="simple">P. R. &amp; C. L. Deeleman</named-content>; individualCount: <named-content xmlns:xlink="http://www.w3.org/1999/xlink" content-type="dwc:individualCount" xlink:type="simple">1</named-content>; sex: <named-content xmlns:xlink="http://www.w3.org/1999/xlink" content-type="dwc:sex" xlink:type="simple">female</named-content>; lifeStage: <named-content xmlns:xlink="http://www.w3.org/1999/xlink" content-type="dwc:lifeStage" xlink:type="simple">adult</named-content>; otherCatalogNumbers: <named-content xmlns:xlink="http://www.w3.org/1999/xlink" content-type="dwc:otherCatalogNumbers" xlink:type="simple"><ext-link ext-link-type="uri" xlink:href="https://doi.org/10.3535/WL8-0R1-42B" xlink:type="simple">https://doi.org/10.3535/WL8-0R1-42B</ext-link></named-content>; occurrenceID: <named-content xmlns:xlink="http://www.w3.org/1999/xlink" content-type="dwc:occurrenceID" xlink:type="simple">C37E9FA4-7FA4-59B4-BF7A-7F5A705DC44B</named-content>; <bold>Taxon:</bold> scientificName: <named-content xmlns:xlink="http://www.w3.org/1999/xlink" content-type="dwc:scientificName" xlink:type="simple"><tp:taxon-name><tp:taxon-name-part taxon-name-part-type="genus" reg="Chrysilla">Chrysilla</tp:taxon-name-part><tp:taxon-name-part taxon-name-part-type="species" reg="volupe">volupe</tp:taxon-name-part></tp:taxon-name></named-content>; <bold>Location:</bold> country: <named-content xmlns:xlink="http://www.w3.org/1999/xlink" content-type="dwc:country" xlink:type="simple">Sri Lanka</named-content>; locality: <named-content xmlns:xlink="http://www.w3.org/1999/xlink" content-type="dwc:locality" xlink:type="simple">Kataragama Peak (Tissamaharama)</named-content>; verbatimCoordinates: <named-content xmlns:xlink="http://www.w3.org/1999/xlink" content-type="dwc:verbatimCoordinates" xlink:type="simple">6°23’35”N 81°20’17”E</named-content>; decimalLatitude: <named-content xmlns:xlink="http://www.w3.org/1999/xlink" content-type="dwc:decimalLatitude" xlink:type="simple">26.393055555556</named-content>; decimalLongitude: <named-content xmlns:xlink="http://www.w3.org/1999/xlink" content-type="dwc:decimalLongitude" xlink:type="simple">81.338055555556</named-content>; <bold>Event:</bold> eventDate: <named-content xmlns:xlink="http://www.w3.org/1999/xlink" content-type="dwc:eventDate" xlink:type="simple">1981-08-18</named-content>; habitat: <named-content xmlns:xlink="http://www.w3.org/1999/xlink" content-type="dwc:habitat" xlink:type="simple">dry bush litter</named-content>; <bold>Record Level:</bold> institutionID: <named-content xmlns:xlink="http://www.w3.org/1999/xlink" content-type="dwc:institutionID" xlink:type="simple"><ext-link ext-link-type="uri" xlink:href="https://ror.org/0566bfb96" xlink:type="simple">https://ror.org/0566bfb96</ext-link></named-content>; institutionCode: <named-content xmlns:xlink="http://www.w3.org/1999/xlink" content-type="dwc:institutionCode" xlink:type="simple">RMNH</named-content>; basisOfRecord: <named-content xmlns:xlink="http://www.w3.org/1999/xlink" content-type="dwc:basisOfRecord" xlink:type="simple">PreservedSpecimen</named-content></p></list-item></list></tp:treatment-sec><tp:treatment-sec sec-type="Description"><title>Description</title><p>Additions to the description of the male (Leersia). Abdomen in alcohol with middle band slightly paler than lateral areas, as in <italic><tp:taxon-name><tp:taxon-name-part taxon-name-part-type="genus" reg="Chrysilla"/><tp:taxon-name-part taxon-name-part-type="species" reg="lauta">lauta</tp:taxon-name-part></tp:taxon-name></italic> ornamented with some gold reflecting scales and anteriorly areas with black setae; venter as in <italic><tp:taxon-name><tp:taxon-name-part taxon-name-part-type="genus" reg="Chrysilla"/><tp:taxon-name-part taxon-name-part-type="species" reg="lauta">lauta</tp:taxon-name-part></tp:taxon-name></italic>. All legs dark, tarsi mostly light. Male palp (Fig. <xref ref-type="fig" rid="F11695135">7</xref>): femur, patella and tibia and basal half of cymbium brown (blue in life), distal half of cymbium white. Measurements. Body length 3.40 (smaller then described specimens from India), carapace length 1.40, width 1.00, height 0.60. Abdomen length 2.00 width 0.55. Palp femur 0.60, patella 0.20, tibia 0.15, cymbium length 0,60, width 0.20. Chelicerae not diverging. Leg I 3.70 (1.10 [width 0.35] – 0.40 – 0.80 - 1.10 – 0.30), legs II lost, leg III 2.60 (0.70 – 0.40 - 0.50 – 0.60 – 0.40), leg IV 3.30 (1.00 - 0.30 – 0.70 – 0.90 – 0.40).</p><p>Female (Tissamaharama). No abdominal pattern distinguishable in preserved specimen (Fig. <xref ref-type="fig" rid="F11691535">8</xref><xref ref-type="fig" rid="F11691542">c</xref>; <xref ref-type="bibr" rid="B11211291">Kanesharatnam and Benjamin 2019</xref>: fig 22A). Live animals with mottled black, red, and iridescent blue (<xref ref-type="bibr" rid="B11211291">Kanesharatnam and Benjamin 2019</xref>: fig 22A; <xref ref-type="bibr" rid="B11211309">Caleb et al. 2018</xref>: figs 2, 4, 6, 8, 10, 12). Copulatory ducts longer than in <italic><tp:taxon-name><tp:taxon-name-part taxon-name-part-type="genus" reg="Chrysilla">C.</tp:taxon-name-part><tp:taxon-name-part taxon-name-part-type="species" reg="lauta">lauta</tp:taxon-name-part></tp:taxon-name></italic>, length 1½ x diameter of spermatheca, in anterior half running adjacent and parallel to each other (<xref ref-type="bibr" rid="B11211291">Kanesharatnam and Benjamin 2019</xref>: fig. 20E, F); in <italic><tp:taxon-name><tp:taxon-name-part taxon-name-part-type="genus" reg="Chrysilla">C.</tp:taxon-name-part><tp:taxon-name-part taxon-name-part-type="species" reg="lauta">lauta</tp:taxon-name-part></tp:taxon-name></italic> ducts length not much more than 1 diameter of spermathecae and curved over whole length (Fig. <xref ref-type="fig" rid="F11691519">4</xref><xref ref-type="fig" rid="F11691525">b</xref>, <xref ref-type="fig" rid="F11691526">c</xref>, <xref ref-type="fig" rid="F11691527">d</xref>).</p></tp:treatment-sec><tp:treatment-sec sec-type="Diagnosis"><title>Diagnosis</title><p>This species is similar to <italic>C</italic>. <italic><tp:taxon-name><tp:taxon-name-part taxon-name-part-type="genus" reg="Chrysilla"/><tp:taxon-name-part taxon-name-part-type="species" reg="lauta">lauta</tp:taxon-name-part></tp:taxon-name></italic>. The carapace as in <italic>C. <tp:taxon-name><tp:taxon-name-part taxon-name-part-type="genus" reg="Chrysilla"/><tp:taxon-name-part taxon-name-part-type="species" reg="lauta">lauta</tp:taxon-name-part></tp:taxon-name>, </italic>the dorsal abdomen pattern is distinctive, in life with an anterior iridescent green band followed by a wide M-shaped band in red, behind which another red band with green in between, distally an iridescent black/violet tail (Fig. <xref ref-type="fig" rid="F11691314">2</xref>, <xref ref-type="bibr" rid="B11211309">Caleb et al. 2018</xref>: figs 1-12); this pattern may be preserved or lost in alcohol. Male palp with several features that can be used for identification. In <italic><tp:taxon-name><tp:taxon-name-part taxon-name-part-type="genus" reg="Chrysilla">C.</tp:taxon-name-part><tp:taxon-name-part taxon-name-part-type="species" reg="volupe">volupe</tp:taxon-name-part></tp:taxon-name> </italic>(Fig. <xref ref-type="fig" rid="F11695135">7</xref>)<italic>,</italic> the palpal tibia and basal part of cymbium are darkish, (blue in life), white in <italic><tp:taxon-name><tp:taxon-name-part taxon-name-part-type="genus" reg="Chrysilla">C.</tp:taxon-name-part><tp:taxon-name-part taxon-name-part-type="species" reg="lauta">lauta</tp:taxon-name-part></tp:taxon-name></italic>; the dorsal margin of rta is more slender and smoothly curved, in <italic><tp:taxon-name><tp:taxon-name-part taxon-name-part-type="genus" reg="Chrysilla">C.</tp:taxon-name-part><tp:taxon-name-part taxon-name-part-type="species" reg="lauta">lauta</tp:taxon-name-part></tp:taxon-name></italic> it is somewhat wider and dorsally slightly undulating. This latter key character agrees with drawings of a palp of the type specimen of <italic><tp:taxon-name><tp:taxon-name-part taxon-name-part-type="genus" reg="Chrysilla">C.</tp:taxon-name-part><tp:taxon-name-part taxon-name-part-type="species" reg="volupe">volupe</tp:taxon-name-part></tp:taxon-name></italic> from Sri Lanka by <xref ref-type="bibr" rid="B11231623">Żabka 1988</xref> (figs 122, 124), but not when comparing with Prószyński's palp drawing of “<italic><tp:taxon-name><tp:taxon-name-part taxon-name-part-type="genus" reg="Chrysilla">Chrysilla</tp:taxon-name-part></tp:taxon-name></italic>” sp. from Bhutan (<xref ref-type="bibr" rid="B11211273">Prószyński 1984</xref>: 19), which was interpreted as this species by <xref ref-type="bibr" rid="B11231623">Żabka 1988</xref>: 466). In female <italic>C. <tp:taxon-name><tp:taxon-name-part taxon-name-part-type="genus" reg="Chrysilla"/><tp:taxon-name-part taxon-name-part-type="species" reg="lauta">lauta</tp:taxon-name-part></tp:taxon-name> </italic>all legs are uniform pale, in female <italic><tp:taxon-name><tp:taxon-name-part taxon-name-part-type="genus" reg="Chrysilla">C.</tp:taxon-name-part><tp:taxon-name-part taxon-name-part-type="species" reg="volupe">volupe</tp:taxon-name-part></tp:taxon-name></italic> legs are pale with a few black rings on leg IV.</p></tp:treatment-sec><tp:treatment-sec sec-type="Distribution"><title>Distribution</title><p>Sri Lanka, India, Bhutan, Nepal. <xref ref-type="bibr" rid="B11236770">Caleb and Mathai 2014</xref> (p. 64) erroneously cite Burma among the distribution records (<xref ref-type="bibr" rid="B11211309">Caleb et al. 2018</xref>). In addition, the online biodiversity monitoring community iNaturalist.org has research grade records from Bangladesh and Myanmar. </p></tp:treatment-sec><tp:treatment-sec sec-type="Ecology"><title>Ecology</title><p>Foliage and dry leaf litter.</p></tp:treatment-sec><tp:treatment-sec sec-type="Biology"><title>Biology</title><p>Male <italic><tp:taxon-name><tp:taxon-name-part taxon-name-part-type="genus" reg="Chrysilla">C.</tp:taxon-name-part><tp:taxon-name-part taxon-name-part-type="species" reg="volupe">volupe</tp:taxon-name-part></tp:taxon-name></italic> spiders have been seen moving their palps up and down continuously and waving their long thin abdomen in circles up in the air, exhibiting large white light-reflecting spots.</p></tp:treatment-sec><tp:treatment-sec><!--Section generated to contain objects referenced in tp:taxon-treatment.--><fig-group id="F11695135" position="float" orientation="portrait"><caption><p><italic><tp:taxon-name><tp:taxon-name-part taxon-name-part-type="genus" reg="Chrysilla">Chrysilla</tp:taxon-name-part><tp:taxon-name-part taxon-name-part-type="species" reg="volupe">volupe</tp:taxon-name-part></tp:taxon-name></italic> (Karsch, 1879), photographs of right male pedipalp reversed so as to appear as a left pedipalp to facilitate comparison</p></caption><fig id="F11695140" position="float" orientation="portrait"><object-id xmlns:xlink="http://www.w3.org/1999/xlink" content-type="arpha" xlink:type="simple">9874487B-A5BF-584A-A48E-EDC6E1E34C1C</object-id><object-id xmlns:xlink="http://www.w3.org/1999/xlink" content-type="doi" xlink:type="simple">10.3897/BDJ.12.e129438.figure7a</object-id><label>Figure 7a.</label><caption><p><italic><tp:taxon-name><tp:taxon-name-part taxon-name-part-type="genus" reg="Chrysilla">Chrysilla</tp:taxon-name-part><tp:taxon-name-part taxon-name-part-type="species" reg="volupe">volupe</tp:taxon-name-part></tp:taxon-name></italic> (Karsch, 1879), reversed right male pedipalp, ventral view, CM 15916    </p></caption><graphic xmlns:xlink="http://www.w3.org/1999/xlink" xlink:href="bdj-12-e129438-g007_a.png" xlink:type="simple" position="float" orientation="portrait" id="oo_1126733.png"><uri content-type="original_file" xlink:type="simple">https://binary.pensoft.net/fig/1126733</uri></graphic></fig><fig id="F11695141" position="float" orientation="portrait"><object-id xmlns:xlink="http://www.w3.org/1999/xlink" content-type="arpha" xlink:type="simple">F6AF3B36-31C8-5AB5-BBDE-E63B41CE441C</object-id><object-id xmlns:xlink="http://www.w3.org/1999/xlink" content-type="doi" xlink:type="simple">10.3897/BDJ.12.e129438.figure7b</object-id><label>Figure 7b.</label><caption><p><italic><tp:taxon-name><tp:taxon-name-part taxon-name-part-type="genus" reg="Chrysilla">Chrysilla</tp:taxon-name-part><tp:taxon-name-part taxon-name-part-type="species" reg="volupe">volupe</tp:taxon-name-part></tp:taxon-name></italic> (Karsch, 1879), reversed right male pedipalp, retrolateral view, CM 15916   </p></caption><graphic xmlns:xlink="http://www.w3.org/1999/xlink" xlink:href="bdj-12-e129438-g007_b.png" xlink:type="simple" position="float" orientation="portrait" id="oo_1126734.png"><uri content-type="original_file" xlink:type="simple">https://binary.pensoft.net/fig/1126734</uri></graphic></fig></fig-group><fig-group id="F11691535" position="float" orientation="portrait"><caption><p><italic><tp:taxon-name><tp:taxon-name-part taxon-name-part-type="genus" reg="Chrysilla">Chrysilla</tp:taxon-name-part><tp:taxon-name-part taxon-name-part-type="species" reg="volupe">volupe</tp:taxon-name-part></tp:taxon-name> </italic> (Karsch, 1879) and <italic><tp:taxon-name><tp:taxon-name-part taxon-name-part-type="genus" reg="Chrysilla">Chrysilla</tp:taxon-name-part><tp:taxon-name-part taxon-name-part-type="species" reg="deelemani">deelemani</tp:taxon-name-part></tp:taxon-name> </italic>Prószyński &amp; Deeleman-Reinhold, 2010, photographs of male and female preserved specimens</p></caption><fig id="F11691540" position="float" orientation="portrait"><object-id xmlns:xlink="http://www.w3.org/1999/xlink" content-type="arpha" xlink:type="simple">A324B607-78E2-56E7-8B93-FAB088DD77DF</object-id><object-id xmlns:xlink="http://www.w3.org/1999/xlink" content-type="doi" xlink:type="simple">10.3897/BDJ.12.e129438.figure8a</object-id><label>Figure 8a.</label><caption><p><italic><tp:taxon-name><tp:taxon-name-part taxon-name-part-type="genus" reg="Chrysilla">Chrysilla</tp:taxon-name-part><tp:taxon-name-part taxon-name-part-type="species" reg="volupe">volupe</tp:taxon-name-part></tp:taxon-name> </italic>(Karsch, 1879), male habitus, dorsal view, CM 15916  </p></caption><graphic xmlns:xlink="http://www.w3.org/1999/xlink" xlink:href="bdj-12-e129438-g008_a.png" xlink:type="simple" position="float" orientation="portrait" id="oo_1060702.png"><uri content-type="original_file" xlink:type="simple">https://binary.pensoft.net/fig/1060702</uri></graphic></fig><fig id="F11691541" position="float" orientation="portrait"><object-id xmlns:xlink="http://www.w3.org/1999/xlink" content-type="arpha" xlink:type="simple">EFFF3521-8220-53A0-8803-1B13711785F0</object-id><object-id xmlns:xlink="http://www.w3.org/1999/xlink" content-type="doi" xlink:type="simple">10.3897/BDJ.12.e129438.figure8b</object-id><label>Figure 8b.</label><caption><p><italic><tp:taxon-name><tp:taxon-name-part taxon-name-part-type="genus" reg="Chrysilla">Chrysilla</tp:taxon-name-part><tp:taxon-name-part taxon-name-part-type="species" reg="volupe">volupe</tp:taxon-name-part></tp:taxon-name> </italic>(Karsch, 1879), male habitus, ventral view, CM 15916  </p></caption><graphic xmlns:xlink="http://www.w3.org/1999/xlink" xlink:href="bdj-12-e129438-g008_b.png" xlink:type="simple" position="float" orientation="portrait" id="oo_1060703.png"><uri content-type="original_file" xlink:type="simple">https://binary.pensoft.net/fig/1060703</uri></graphic></fig><fig id="F11691542" position="float" orientation="portrait"><object-id xmlns:xlink="http://www.w3.org/1999/xlink" content-type="arpha" xlink:type="simple">2D397ADF-7383-50ED-82D7-B015831631A3</object-id><object-id xmlns:xlink="http://www.w3.org/1999/xlink" content-type="doi" xlink:type="simple">10.3897/BDJ.12.e129438.figure8c</object-id><label>Figure 8c.</label><caption><p><italic><tp:taxon-name><tp:taxon-name-part taxon-name-part-type="genus" reg="Chrysilla">Chrysilla</tp:taxon-name-part><tp:taxon-name-part taxon-name-part-type="species" reg="volupe">volupe</tp:taxon-name-part></tp:taxon-name> </italic>(Karsch, 1879), female habitus, dorsal view, RMNH.ARA.18259, scale bar 1 mm   </p></caption><graphic xmlns:xlink="http://www.w3.org/1999/xlink" xlink:href="bdj-12-e129438-g008_c.png" xlink:type="simple" position="float" orientation="portrait" id="oo_1060704.png"><uri content-type="original_file" xlink:type="simple">https://binary.pensoft.net/fig/1060704</uri></graphic></fig><fig id="F11691543" position="float" orientation="portrait"><object-id xmlns:xlink="http://www.w3.org/1999/xlink" content-type="arpha" xlink:type="simple">16CD63AF-48B8-5062-84B7-1433DF99CCE7</object-id><object-id xmlns:xlink="http://www.w3.org/1999/xlink" content-type="doi" xlink:type="simple">10.3897/BDJ.12.e129438.figure8d</object-id><label>Figure 8d.</label><caption><p><italic><tp:taxon-name><tp:taxon-name-part taxon-name-part-type="genus" reg="Chrysilla">Chrysilla</tp:taxon-name-part><tp:taxon-name-part taxon-name-part-type="species" reg="deelemani">deelemani</tp:taxon-name-part></tp:taxon-name> </italic>Prószyński &amp; Deeleman-Reinhold, 2010, female habitus, dorsal view, RMNH.ARA.18265  </p></caption><graphic xmlns:xlink="http://www.w3.org/1999/xlink" xlink:href="bdj-12-e129438-g008_d.png" xlink:type="simple" position="float" orientation="portrait" id="oo_1060705.png"><uri content-type="original_file" xlink:type="simple">https://binary.pensoft.net/fig/1060705</uri></graphic></fig></fig-group><fig id="F11691542" position="float" orientation="portrait"><object-id xmlns:xlink="http://www.w3.org/1999/xlink" content-type="arpha" xlink:type="simple">2D397ADF-7383-50ED-82D7-B015831631A3</object-id><object-id xmlns:xlink="http://www.w3.org/1999/xlink" content-type="doi" xlink:type="simple">10.3897/BDJ.12.e129438.figure8c</object-id><label>Figure 8c.</label><caption><p><italic><tp:taxon-name><tp:taxon-name-part taxon-name-part-type="genus" reg="Chrysilla">Chrysilla</tp:taxon-name-part><tp:taxon-name-part taxon-name-part-type="species" reg="volupe">volupe</tp:taxon-name-part></tp:taxon-name> </italic>(Karsch, 1879), female habitus, dorsal view, RMNH.ARA.18259, scale bar 1 mm   </p></caption><graphic xmlns:xlink="http://www.w3.org/1999/xlink" xlink:href="bdj-12-e129438-g008_c.png" xlink:type="simple" position="float" orientation="portrait" id="oo_1060704.png"><uri content-type="original_file" xlink:type="simple">https://binary.pensoft.net/fig/1060704</uri></graphic></fig><fig-group id="F11691519" position="float" orientation="portrait"><caption><p><italic><tp:taxon-name><tp:taxon-name-part taxon-name-part-type="genus" reg="Chrysilla">Chrysilla</tp:taxon-name-part><tp:taxon-name-part taxon-name-part-type="species" reg="lauta">lauta</tp:taxon-name-part></tp:taxon-name> </italic>Thorell, 1887, photographs and illustrations of preserved specimens and female reproductive structures</p></caption><fig id="F11691524" position="float" orientation="portrait"><object-id xmlns:xlink="http://www.w3.org/1999/xlink" content-type="arpha" xlink:type="simple">5171E42D-6B1D-56EB-AED9-8825072DD156</object-id><object-id xmlns:xlink="http://www.w3.org/1999/xlink" content-type="doi" xlink:type="simple">10.3897/BDJ.12.e129438.figure4a</object-id><label>Figure 4a.</label><caption><p><italic><tp:taxon-name><tp:taxon-name-part taxon-name-part-type="genus" reg="Chrysilla">Chrysilla</tp:taxon-name-part><tp:taxon-name-part taxon-name-part-type="species" reg="lauta">lauta</tp:taxon-name-part></tp:taxon-name> </italic>Thorell, 1887, male prosoma, anterior view, CM 15726   </p></caption><graphic xmlns:xlink="http://www.w3.org/1999/xlink" xlink:href="bdj-12-e129438-g004_a.png" xlink:type="simple" position="float" orientation="portrait" id="oo_1060679.png"><uri content-type="original_file" xlink:type="simple">https://binary.pensoft.net/fig/1060679</uri></graphic></fig><fig id="F11691525" position="float" orientation="portrait"><object-id xmlns:xlink="http://www.w3.org/1999/xlink" content-type="arpha" xlink:type="simple">613C4D87-D14D-5B65-BA74-69367F37C1E7</object-id><object-id xmlns:xlink="http://www.w3.org/1999/xlink" content-type="doi" xlink:type="simple">10.3897/BDJ.12.e129438.figure4b</object-id><label>Figure 4b.</label><caption><p><italic><tp:taxon-name><tp:taxon-name-part taxon-name-part-type="genus" reg="Chrysilla">Chrysilla</tp:taxon-name-part><tp:taxon-name-part taxon-name-part-type="species" reg="lauta">lauta</tp:taxon-name-part></tp:taxon-name> </italic>Thorell, 1887, female vulva, dorsal view, CM19182, scale bar 0.1 mm   </p></caption><graphic xmlns:xlink="http://www.w3.org/1999/xlink" xlink:href="bdj-12-e129438-g004_b.png" xlink:type="simple" position="float" orientation="portrait" id="oo_1126773.png"><uri content-type="original_file" xlink:type="simple">https://binary.pensoft.net/fig/1126773</uri></graphic></fig><fig id="F11691526" position="float" orientation="portrait"><object-id xmlns:xlink="http://www.w3.org/1999/xlink" content-type="arpha" xlink:type="simple">C49E8668-A4F2-55EB-92C6-757DC67A18A1</object-id><object-id xmlns:xlink="http://www.w3.org/1999/xlink" content-type="doi" xlink:type="simple">10.3897/BDJ.12.e129438.figure4c</object-id><label>Figure 4c.</label><caption><p><italic><tp:taxon-name><tp:taxon-name-part taxon-name-part-type="genus" reg="Chrysilla">Chrysilla</tp:taxon-name-part><tp:taxon-name-part taxon-name-part-type="species" reg="lauta">lauta</tp:taxon-name-part></tp:taxon-name> </italic>Thorell, 1887, female epigynum, ventral view, illustration, scale bar 0.2 mm   </p></caption><graphic xmlns:xlink="http://www.w3.org/1999/xlink" xlink:href="bdj-12-e129438-g004_c.png" xlink:type="simple" position="float" orientation="portrait" id="oo_1060681.png"><uri content-type="original_file" xlink:type="simple">https://binary.pensoft.net/fig/1060681</uri></graphic></fig><fig id="F11691527" position="float" orientation="portrait"><object-id xmlns:xlink="http://www.w3.org/1999/xlink" content-type="arpha" xlink:type="simple">1D1E1F43-7D79-5F25-8DD4-75E76F3B5E0D</object-id><object-id xmlns:xlink="http://www.w3.org/1999/xlink" content-type="doi" xlink:type="simple">10.3897/BDJ.12.e129438.figure4d</object-id><label>Figure 4d.</label><caption><p><italic><tp:taxon-name><tp:taxon-name-part taxon-name-part-type="genus" reg="Chrysilla">Chrysilla</tp:taxon-name-part><tp:taxon-name-part taxon-name-part-type="species" reg="lauta">lauta</tp:taxon-name-part></tp:taxon-name> </italic>Thorell, 1887, female epigynum, dorsal view, illustration, scale bar 0.2 mm   </p></caption><graphic xmlns:xlink="http://www.w3.org/1999/xlink" xlink:href="bdj-12-e129438-g004_d.png" xlink:type="simple" position="float" orientation="portrait" id="oo_1060682.png"><uri content-type="original_file" xlink:type="simple">https://binary.pensoft.net/fig/1060682</uri></graphic></fig></fig-group><fig id="F11691525" position="float" orientation="portrait"><object-id xmlns:xlink="http://www.w3.org/1999/xlink" content-type="arpha" xlink:type="simple">613C4D87-D14D-5B65-BA74-69367F37C1E7</object-id><object-id xmlns:xlink="http://www.w3.org/1999/xlink" content-type="doi" xlink:type="simple">10.3897/BDJ.12.e129438.figure4b</object-id><label>Figure 4b.</label><caption><p><italic><tp:taxon-name><tp:taxon-name-part taxon-name-part-type="genus" reg="Chrysilla">Chrysilla</tp:taxon-name-part><tp:taxon-name-part taxon-name-part-type="species" reg="lauta">lauta</tp:taxon-name-part></tp:taxon-name> </italic>Thorell, 1887, female vulva, dorsal view, CM19182, scale bar 0.1 mm   </p></caption><graphic xmlns:xlink="http://www.w3.org/1999/xlink" xlink:href="bdj-12-e129438-g004_b.png" xlink:type="simple" position="float" orientation="portrait" id="oo_1126773.png"><uri content-type="original_file" xlink:type="simple">https://binary.pensoft.net/fig/1126773</uri></graphic></fig><fig id="F11691526" position="float" orientation="portrait"><object-id xmlns:xlink="http://www.w3.org/1999/xlink" content-type="arpha" xlink:type="simple">C49E8668-A4F2-55EB-92C6-757DC67A18A1</object-id><object-id xmlns:xlink="http://www.w3.org/1999/xlink" content-type="doi" xlink:type="simple">10.3897/BDJ.12.e129438.figure4c</object-id><label>Figure 4c.</label><caption><p><italic><tp:taxon-name><tp:taxon-name-part taxon-name-part-type="genus" reg="Chrysilla">Chrysilla</tp:taxon-name-part><tp:taxon-name-part taxon-name-part-type="species" reg="lauta">lauta</tp:taxon-name-part></tp:taxon-name> </italic>Thorell, 1887, female epigynum, ventral view, illustration, scale bar 0.2 mm   </p></caption><graphic xmlns:xlink="http://www.w3.org/1999/xlink" xlink:href="bdj-12-e129438-g004_c.png" xlink:type="simple" position="float" orientation="portrait" id="oo_1060681.png"><uri content-type="original_file" xlink:type="simple">https://binary.pensoft.net/fig/1060681</uri></graphic></fig><fig id="F11691527" position="float" orientation="portrait"><object-id xmlns:xlink="http://www.w3.org/1999/xlink" content-type="arpha" xlink:type="simple">1D1E1F43-7D79-5F25-8DD4-75E76F3B5E0D</object-id><object-id xmlns:xlink="http://www.w3.org/1999/xlink" content-type="doi" xlink:type="simple">10.3897/BDJ.12.e129438.figure4d</object-id><label>Figure 4d.</label><caption><p><italic><tp:taxon-name><tp:taxon-name-part taxon-name-part-type="genus" reg="Chrysilla">Chrysilla</tp:taxon-name-part><tp:taxon-name-part taxon-name-part-type="species" reg="lauta">lauta</tp:taxon-name-part></tp:taxon-name> </italic>Thorell, 1887, female epigynum, dorsal view, illustration, scale bar 0.2 mm   </p></caption><graphic xmlns:xlink="http://www.w3.org/1999/xlink" xlink:href="bdj-12-e129438-g004_d.png" xlink:type="simple" position="float" orientation="portrait" id="oo_1060682.png"><uri content-type="original_file" xlink:type="simple">https://binary.pensoft.net/fig/1060682</uri></graphic></fig><fig-group id="F11691314" position="float" orientation="portrait"><caption><p>Selected images of <italic><tp:taxon-name><tp:taxon-name-part taxon-name-part-type="genus" reg="Chrysilla">Chrysilla</tp:taxon-name-part><tp:taxon-name-part taxon-name-part-type="species" reg="lauta">lauta</tp:taxon-name-part></tp:taxon-name></italic> Thorell, 1887 reproduced from field guides and taxonomic literature showing fresh specimens and animals in living color</p></caption><fig id="F11691346" position="float" orientation="portrait"><object-id xmlns:xlink="http://www.w3.org/1999/xlink" content-type="arpha" xlink:type="simple">344546D9-DD44-566B-A5B0-C6B61416CD54</object-id><object-id xmlns:xlink="http://www.w3.org/1999/xlink" content-type="doi" xlink:type="simple">10.3897/BDJ.12.e129438.figure2a</object-id><label>Figure 2a.</label><caption><p><italic><tp:taxon-name><tp:taxon-name-part taxon-name-part-type="genus" reg="Chrysilla">Chrysilla</tp:taxon-name-part><tp:taxon-name-part taxon-name-part-type="species" reg="lauta">lauta</tp:taxon-name-part></tp:taxon-name></italic> Thorell, 1887, Kanesharatnam and Benjamin, 2019, fig. 19A, male habitus, dorsal view. Scale bar 1 mm</p></caption><graphic xmlns:xlink="http://www.w3.org/1999/xlink" xlink:href="bdj-12-e129438-g002_a.png" xlink:type="simple" position="float" orientation="portrait" id="oo_1126505.png"><uri content-type="original_file" xlink:type="simple">https://binary.pensoft.net/fig/1126505</uri></graphic></fig><fig id="F11691347" position="float" orientation="portrait"><object-id xmlns:xlink="http://www.w3.org/1999/xlink" content-type="arpha" xlink:type="simple">F0FC9047-65BA-5BA3-8EED-E5E7722948B0</object-id><object-id xmlns:xlink="http://www.w3.org/1999/xlink" content-type="doi" xlink:type="simple">10.3897/BDJ.12.e129438.figure2b</object-id><label>Figure 2b.</label><caption><p><italic><tp:taxon-name><tp:taxon-name-part taxon-name-part-type="genus" reg="Chrysilla">Chrysilla</tp:taxon-name-part><tp:taxon-name-part taxon-name-part-type="species" reg="lauta">lauta</tp:taxon-name-part></tp:taxon-name></italic> Thorell, 1887, Koh et al., 2022, p. 347, live female, reproduced with permission, photo credit Paul Y.C. Ng</p></caption><graphic xmlns:xlink="http://www.w3.org/1999/xlink" xlink:href="bdj-12-e129438-g002_b.jpg" xlink:type="simple" position="float" orientation="portrait" id="oo_1063040.jpg"><uri content-type="original_file" xlink:type="simple">https://binary.pensoft.net/fig/1063040</uri></graphic></fig><fig id="F11691348" position="float" orientation="portrait"><object-id xmlns:xlink="http://www.w3.org/1999/xlink" content-type="arpha" xlink:type="simple">EFA71986-C9DD-5151-AE7B-83181C84D480</object-id><object-id xmlns:xlink="http://www.w3.org/1999/xlink" content-type="doi" xlink:type="simple">10.3897/BDJ.12.e129438.figure2c</object-id><label>Figure 2c.</label><caption><p><italic><tp:taxon-name><tp:taxon-name-part taxon-name-part-type="genus" reg="Chrysilla">Chrysilla</tp:taxon-name-part><tp:taxon-name-part taxon-name-part-type="species" reg="lauta">lauta</tp:taxon-name-part></tp:taxon-name></italic> Thorell, 1887, Koh et al., 2022, p. 347, live male, reproduced with permission, photo credit Melvyn Yeo</p></caption><graphic xmlns:xlink="http://www.w3.org/1999/xlink" xlink:href="bdj-12-e129438-g002_c.jpg" xlink:type="simple" position="float" orientation="portrait" id="oo_1063041.jpg"><uri content-type="original_file" xlink:type="simple">https://binary.pensoft.net/fig/1063041</uri></graphic></fig><fig id="F11691349" position="float" orientation="portrait"><object-id xmlns:xlink="http://www.w3.org/1999/xlink" content-type="arpha" xlink:type="simple">E00019AB-7232-5763-8C55-78DD1BF655BB</object-id><object-id xmlns:xlink="http://www.w3.org/1999/xlink" content-type="doi" xlink:type="simple">10.3897/BDJ.12.e129438.figure2d</object-id><label>Figure 2d.</label><caption><p><italic><tp:taxon-name><tp:taxon-name-part taxon-name-part-type="genus" reg="Chrysilla">Chrysilla</tp:taxon-name-part><tp:taxon-name-part taxon-name-part-type="species" reg="lauta">lauta</tp:taxon-name-part></tp:taxon-name></italic> Thorell, 1887, Koh et al., 2022, p. 347, live male, reproduced with permission, photo credit Melvyn Yeo</p></caption><graphic xmlns:xlink="http://www.w3.org/1999/xlink" xlink:href="bdj-12-e129438-g002_d.jpg" xlink:type="simple" position="float" orientation="portrait" id="oo_1063042.jpg"><uri content-type="original_file" xlink:type="simple">https://binary.pensoft.net/fig/1063042</uri></graphic></fig></fig-group></tp:treatment-sec><ref-list><ref id="B11236739"><element-citation xmlns:xlink="http://www.w3.org/1999/xlink" publication-type="article" xlink:type="simple"><person-group person-group-type="author"><name name-style="western"><surname>Karsch</surname><given-names>F.</given-names></name></person-group><year>1879</year><article-title>Arachnologische Beiträge</article-title><source>Zeitschrift für die Gesammten Naturwissenschaften</source><volume>52</volume><fpage>534</fpage><lpage>562</lpage></element-citation></ref><ref id="B11211273"><element-citation xmlns:xlink="http://www.w3.org/1999/xlink" publication-type="article" xlink:type="simple"><person-group person-group-type="author"><name name-style="western"><surname>Prószyński</surname><given-names>J.</given-names></name></person-group><year>1984</year><article-title>Atlas rysunków diagnostycznych mniej znanych <tp:taxon-name><tp:taxon-name-part taxon-name-part-type="family">Salticidae</tp:taxon-name-part></tp:taxon-name> (<tp:taxon-name><tp:taxon-name-part taxon-name-part-type="order">Araneae</tp:taxon-name-part></tp:taxon-name>)</article-title><source>Zeszyty Naukowe Wyższej Szkoły Rolniczo-Pedagogicznej w Siedlcach</source><volume>2</volume><fpage>1</fpage><lpage>177</lpage></element-citation></ref><ref id="B11231623"><element-citation xmlns:xlink="http://www.w3.org/1999/xlink" publication-type="article" xlink:type="simple"><person-group person-group-type="author"><name name-style="western"><surname>Żabka</surname><given-names>M.</given-names></name></person-group><year>1988</year><article-title><tp:taxon-name><tp:taxon-name-part taxon-name-part-type="family">Salticidae</tp:taxon-name-part></tp:taxon-name> (<tp:taxon-name><tp:taxon-name-part taxon-name-part-type="order">Araneae</tp:taxon-name-part></tp:taxon-name>) of Oriental, Australian and Pacific regions, III</article-title><source>Annales Zoologici, Warszawa</source><volume>41</volume><issue>14</issue><fpage>421</fpage><lpage>479</lpage></element-citation></ref><ref id="B11236761"><element-citation xmlns:xlink="http://www.w3.org/1999/xlink" publication-type="article" xlink:type="simple"><person-group person-group-type="author"><name name-style="western"><surname>Prószyński</surname><given-names>J.</given-names></name></person-group><year>1985</year><article-title>On <italic><tp:taxon-name><tp:taxon-name-part taxon-name-part-type="genus" reg="Siler">Siler</tp:taxon-name-part></tp:taxon-name></italic>, <italic><tp:taxon-name><tp:taxon-name-part taxon-name-part-type="genus" reg="Silerella">Silerella</tp:taxon-name-part></tp:taxon-name></italic>, <italic><tp:taxon-name><tp:taxon-name-part taxon-name-part-type="genus" reg="Cyllobelus">Cyllobelus</tp:taxon-name-part></tp:taxon-name></italic> and <italic><tp:taxon-name><tp:taxon-name-part taxon-name-part-type="genus" reg="Natta">Natta</tp:taxon-name-part></tp:taxon-name></italic> (<tp:taxon-name><tp:taxon-name-part taxon-name-part-type="order">Araneae</tp:taxon-name-part></tp:taxon-name>, <tp:taxon-name><tp:taxon-name-part taxon-name-part-type="family">Salticidae</tp:taxon-name-part></tp:taxon-name>)</article-title><source>
            <italic>Annales Zoologici, Warszawa</italic>
          </source><volume>39</volume><fpage>69</fpage><lpage>85</lpage></element-citation></ref><ref id="B11211309"><element-citation xmlns:xlink="http://www.w3.org/1999/xlink" publication-type="article" xlink:type="simple"><person-group person-group-type="author"><name name-style="western"><surname>Caleb</surname><given-names>J. T.D.</given-names></name><name name-style="western"><surname>Sanap</surname><given-names>R. V.</given-names></name><name name-style="western"><surname>Patel</surname><given-names>K. G.</given-names></name><name name-style="western"><surname>Sudhin</surname><given-names>P. P.</given-names></name><name name-style="western"><surname>Nafin</surname><given-names>K. S.</given-names></name><name name-style="western"><surname>Sudhikumar</surname><given-names>A. V.</given-names></name></person-group><year>2018</year><article-title>First description of the female of <italic><tp:taxon-name><tp:taxon-name-part taxon-name-part-type="genus" reg="Chrysilla">Chrysilla</tp:taxon-name-part><tp:taxon-name-part taxon-name-part-type="species" reg="volupe">volupe</tp:taxon-name-part></tp:taxon-name></italic> (Karsch, 1879) (<tp:taxon-name><tp:taxon-name-part taxon-name-part-type="order">Araneae</tp:taxon-name-part></tp:taxon-name>: <tp:taxon-name><tp:taxon-name-part taxon-name-part-type="family">Salticidae</tp:taxon-name-part></tp:taxon-name>: <tp:taxon-name><tp:taxon-name-part taxon-name-part-type="tribe">Chrysillini</tp:taxon-name-part></tp:taxon-name>) from India, with notes on the species’ distribution and life history</article-title><source><tp:taxon-name><tp:taxon-name-part taxon-name-part-type="phylum">Arthropoda</tp:taxon-name-part></tp:taxon-name> Selecta</source><volume>27</volume><pub-id pub-id-type="doi">10.15298/arthsel.27.2.06</pub-id></element-citation></ref><ref id="B11236770"><element-citation xmlns:xlink="http://www.w3.org/1999/xlink" publication-type="article" xlink:type="simple"><person-group person-group-type="author"><name name-style="western"><surname>Caleb</surname><given-names>J. T. D.</given-names></name><name name-style="western"><surname>Mathai</surname><given-names>M. T.</given-names></name></person-group><year>2014</year><article-title>Description of some interesting jumping spiders (<tp:taxon-name><tp:taxon-name-part taxon-name-part-type="order">Araneae</tp:taxon-name-part></tp:taxon-name>: <tp:taxon-name><tp:taxon-name-part taxon-name-part-type="family">Salticidae</tp:taxon-name-part></tp:taxon-name>) from South India</article-title><source>Journal of Entomology and Zoology Studies</source><volume>2</volume><issue>5</issue><fpage>63</fpage><lpage>71</lpage></element-citation></ref><ref id="B11236779"><element-citation xmlns:xlink="http://www.w3.org/1999/xlink" publication-type="article" xlink:type="simple"><person-group person-group-type="author"><name name-style="western"><surname>Caleb</surname><given-names>J. T. D.</given-names></name></person-group><year>2016</year><article-title>New data on the jumping spiders (<tp:taxon-name><tp:taxon-name-part taxon-name-part-type="order">Araneae</tp:taxon-name-part></tp:taxon-name>: <tp:taxon-name><tp:taxon-name-part taxon-name-part-type="family">Salticidae</tp:taxon-name-part></tp:taxon-name>) from India</article-title><source><tp:taxon-name><tp:taxon-name-part taxon-name-part-type="phylum">Arthropoda</tp:taxon-name-part></tp:taxon-name> Selecta</source><volume>25</volume><issue>3</issue><fpage>271</fpage><lpage>277</lpage><pub-id pub-id-type="doi">10.15298/arthsel.25.3.06</pub-id></element-citation></ref><ref id="B11236788"><element-citation xmlns:xlink="http://www.w3.org/1999/xlink" publication-type="article" xlink:type="simple"><person-group person-group-type="author"><name name-style="western"><surname>Thumar</surname><given-names>R. H.</given-names></name><name name-style="western"><surname>Dholakia</surname><given-names>A. H.</given-names></name></person-group><year>2018</year><article-title>First record of <italic><tp:taxon-name><tp:taxon-name-part taxon-name-part-type="genus" reg="Chrysilla">Chrysilla</tp:taxon-name-part><tp:taxon-name-part taxon-name-part-type="species" reg="volupe">volupe</tp:taxon-name-part></tp:taxon-name></italic> Karsch, 1879 (<tp:taxon-name><tp:taxon-name-part taxon-name-part-type="order">Araneae</tp:taxon-name-part></tp:taxon-name>: <tp:taxon-name><tp:taxon-name-part taxon-name-part-type="family">Salticidae</tp:taxon-name-part></tp:taxon-name>) in agroecosystem of Navsari at Gujarat, India</article-title><source>Research Hub – International Multidisciplinary Research Journal</source><volume>5</volume><issue>2, 10</issue><fpage>1</fpage><lpage>4</lpage></element-citation></ref><ref id="B11211291"><element-citation xmlns:xlink="http://www.w3.org/1999/xlink" publication-type="article" xlink:type="simple"><person-group person-group-type="author"><name name-style="western"><surname>Kanesharatnam</surname><given-names>N.</given-names></name><name name-style="western"><surname>Benjamin</surname><given-names>S. P.</given-names></name></person-group><year>2019</year><article-title>Multilocus genetic and morphological phylogenetic analysis reveals a radiation of shiny South Asian jumping spiders (<tp:taxon-name><tp:taxon-name-part taxon-name-part-type="order">Araneae</tp:taxon-name-part></tp:taxon-name>, <tp:taxon-name><tp:taxon-name-part taxon-name-part-type="family">Salticidae</tp:taxon-name-part></tp:taxon-name>)</article-title><source>ZooKeys</source><volume>839</volume><fpage>1</fpage><lpage>81</lpage><pub-id pub-id-type="doi">10.3897/zookeys.839.283</pub-id></element-citation></ref><ref id="B11236797"><element-citation xmlns:xlink="http://www.w3.org/1999/xlink" publication-type="article" xlink:type="simple"><person-group person-group-type="author"><name name-style="western"><surname>Magar</surname><given-names>K. T.</given-names></name><name name-style="western"><surname>Shrestha</surname><given-names>B. R.</given-names></name><name name-style="western"><surname>Gurung</surname><given-names>T. B.</given-names></name><name name-style="western"><surname>Bahadur</surname><given-names>R.</given-names></name><name name-style="western"><surname>Lamichhane</surname><given-names>B. R.</given-names></name><name name-style="western"><surname>Hill</surname><given-names>D. E.</given-names></name><name name-style="western"><surname>Thapa</surname><given-names>A.</given-names></name></person-group><year>2020</year><article-title>New records of jumping spiders (<tp:taxon-name><tp:taxon-name-part taxon-name-part-type="order">Araneae</tp:taxon-name-part></tp:taxon-name>: <tp:taxon-name><tp:taxon-name-part taxon-name-part-type="family">Salticidae</tp:taxon-name-part></tp:taxon-name>) from Nepal</article-title><source>Peckhamia</source><volume>220.1</volume><fpage>1</fpage><lpage>11</lpage></element-citation></ref></ref-list></tp:taxon-treatment>
