# Supplementary material for: The genera Chrysillaand Phintelloidesrevisited with the description of a new species (Araneae, Salticidae) using digital specimen DOIs and nanopublications
Source: Biodivers Data J. 2024 Sep 3;12:e129438. doi: 10.3897/BDJ.12.e129438 (PMC11387838; doi:10.3897/BDJ.12.e129438)
Supplement: XML Treatment for Chrysilla deelemani [file BDJ.12.e129438-treatment4.xml]

<!DOCTYPE tp:taxon-treatment
  PUBLIC "-//TaxonX//DTD Taxonomic Treatment Publishing DTD v0 20100105//EN" "tax-treatment-NSO.dtd">
<tp:taxon-treatment xmlns:tp="http://www.plazi.org/taxpub"><tp:treatment-meta><mixed-citation publication-type="journal"><person-group><name><surname>Deeleman-Reinhold</surname><given-names>Christa L.</given-names></name><name><surname>Addink</surname><given-names>Wouter</given-names></name><name><surname>Miller</surname><given-names>Jeremy A.</given-names></name></person-group><article-title>The genera <italic><tp:taxon-name><tp:taxon-name-part taxon-name-part-type="genus" reg="Chrysilla">Chrysilla</tp:taxon-name-part></tp:taxon-name></italic>and <italic><tp:taxon-name><tp:taxon-name-part taxon-name-part-type="genus" reg="Phintelloides">Phintelloides</tp:taxon-name-part></tp:taxon-name></italic>revisited with the description of a new species (<tp:taxon-name><tp:taxon-name-part taxon-name-part-type="order">Araneae</tp:taxon-name-part></tp:taxon-name>, <tp:taxon-name><tp:taxon-name-part taxon-name-part-type="family">Salticidae</tp:taxon-name-part></tp:taxon-name>) using digital specimen DOIs and nanopublications</article-title><source>Biodivers Data J</source><day>03</day><month>09</month><year>2024</year><volume>12</volume><pub-id pub-id-type="doi">10.3897/BDJ.12.e129438</pub-id></mixed-citation></tp:treatment-meta><tp:nomenclature><tp:taxon-name>
            <object-id xmlns:xlink="http://www.w3.org/1999/xlink" content-type="arpha" xlink:type="simple">BC93DFED-4D0D-5AD6-B773-973AB0FE44A9</object-id>
            <tp:taxon-name-part taxon-name-part-type="genus">Chrysilla</tp:taxon-name-part>
            <tp:taxon-name-part taxon-name-part-type="species">deelemani</tp:taxon-name-part>
            <object-id xmlns:xlink="http://www.w3.org/1999/xlink" xlink:type="simple" object-id-type="Catalogue of Life">https://www.checklistbank.org/dataset/288943/taxon/5YKK7</object-id>
          </tp:taxon-name><tp:taxon-authority>Prószyński &amp; Deeleman-Reinhold, 2010</tp:taxon-authority><tp:nomenclature-citation-list><tp:nomenclature-citation><tp:taxon-name>
                <tp:taxon-name-part taxon-name-part-type="genus" reg="Chrysilla"/>
                <tp:taxon-name-part taxon-name-part-type="genus" reg="Chrysilla"/>
                <tp:taxon-name-part taxon-name-part-type="species" reg="deelemani"/>
              </tp:taxon-name><comment>World Spider Catalog: <ext-link xmlns:xlink="http://www.w3.org/1999/xlink" ext-link-type="uri" xlink:href="https://wsc.nmbe.ch/species/28634" xlink:type="simple">urn:lsid:nmbe.ch:spidersp:043594</ext-link></comment></tp:nomenclature-citation><tp:nomenclature-citation><tp:taxon-name>
                <tp:taxon-name-part taxon-name-part-type="genus" reg="Chrysilla"/>
                <tp:taxon-name-part taxon-name-part-type="genus" reg="Chrysilla"/>
                <tp:taxon-name-part taxon-name-part-type="species" reg="deelemani"/>
              </tp:taxon-name><comment><italic><tp:taxon-name><tp:taxon-name-part taxon-name-part-type="genus" reg="Chrysilla">Chrysilla</tp:taxon-name-part><tp:taxon-name-part taxon-name-part-type="species" reg="deelemani">deelemani</tp:taxon-name-part></tp:taxon-name></italic> Prószyński &amp; Deeleman-Reinhold 2010 - <xref ref-type="bibr" rid="B11231548">Prószyński and Deeleman-Reinhold 2010</xref>: 159, figs 30-35 (m) Indonesia. </comment></tp:nomenclature-citation></tp:nomenclature-citation-list></tp:nomenclature><tp:treatment-sec sec-type="materials"><title>Materials</title><list list-type="alpha-lower" list-content="occurrences"><list-item><p><bold>Type status:</bold> <named-content xmlns:xlink="http://www.w3.org/1999/xlink" content-type="dwc:typeStatus" xlink:type="simple">Holotype</named-content>. <bold>Occurrence:</bold> catalogNumber: <named-content xmlns:xlink="http://www.w3.org/1999/xlink" content-type="dwc:catalogNumber" xlink:type="simple">RMNH.ARA.18264</named-content>; recordedBy: <named-content xmlns:xlink="http://www.w3.org/1999/xlink" content-type="dwc:recordedBy" xlink:type="simple">S. Djojosudharmo</named-content>; individualCount: <named-content xmlns:xlink="http://www.w3.org/1999/xlink" content-type="dwc:individualCount" xlink:type="simple">1</named-content>; sex: <named-content xmlns:xlink="http://www.w3.org/1999/xlink" content-type="dwc:sex" xlink:type="simple">male</named-content>; lifeStage: <named-content xmlns:xlink="http://www.w3.org/1999/xlink" content-type="dwc:lifeStage" xlink:type="simple">adult</named-content>; otherCatalogNumbers: <named-content xmlns:xlink="http://www.w3.org/1999/xlink" content-type="dwc:otherCatalogNumbers" xlink:type="simple"><ext-link ext-link-type="uri" xlink:href="https://doi.org/10.3535/VYQ-YW1-AGE" xlink:type="simple">https://doi.org/10.3535/VYQ-YW1-AGE</ext-link></named-content>; occurrenceID: <named-content xmlns:xlink="http://www.w3.org/1999/xlink" content-type="dwc:occurrenceID" xlink:type="simple">F26693C8-F659-5D7C-BDCB-A4CBDDEB6EEB</named-content>; <bold>Taxon:</bold> scientificName: <named-content xmlns:xlink="http://www.w3.org/1999/xlink" content-type="dwc:scientificName" xlink:type="simple"><tp:taxon-name><tp:taxon-name-part taxon-name-part-type="genus" reg="Chrysilla">Chrysilla</tp:taxon-name-part><tp:taxon-name-part taxon-name-part-type="species" reg="deelemani">deelemani</tp:taxon-name-part></tp:taxon-name></named-content>; <bold>Location:</bold> island: <named-content xmlns:xlink="http://www.w3.org/1999/xlink" content-type="dwc:island" xlink:type="simple">Lesser Sunda Islands</named-content>; country: <named-content xmlns:xlink="http://www.w3.org/1999/xlink" content-type="dwc:country" xlink:type="simple">Indonesia</named-content>; locality: <named-content xmlns:xlink="http://www.w3.org/1999/xlink" content-type="dwc:locality" xlink:type="simple">Lombok Island, Kuta</named-content>; verbatimCoordinates: <named-content xmlns:xlink="http://www.w3.org/1999/xlink" content-type="dwc:verbatimCoordinates" xlink:type="simple">8°52’S 116°17’E</named-content>; decimalLatitude: <named-content xmlns:xlink="http://www.w3.org/1999/xlink" content-type="dwc:decimalLatitude" xlink:type="simple">-7.1333333333333</named-content>; decimalLongitude: <named-content xmlns:xlink="http://www.w3.org/1999/xlink" content-type="dwc:decimalLongitude" xlink:type="simple">116.28333333333</named-content>; <bold>Event:</bold> eventDate: <named-content xmlns:xlink="http://www.w3.org/1999/xlink" content-type="dwc:eventDate" xlink:type="simple">1990-01-08/09</named-content>; habitat: <named-content xmlns:xlink="http://www.w3.org/1999/xlink" content-type="dwc:habitat" xlink:type="simple">secondary forest, from foliage</named-content>; <bold>Record Level:</bold> institutionID: <named-content xmlns:xlink="http://www.w3.org/1999/xlink" content-type="dwc:institutionID" xlink:type="simple"><ext-link ext-link-type="uri" xlink:href="https://ror.org/0566bfb96" xlink:type="simple">https://ror.org/0566bfb96</ext-link></named-content>; institutionCode: <named-content xmlns:xlink="http://www.w3.org/1999/xlink" content-type="dwc:institutionCode" xlink:type="simple">RMNH</named-content>; basisOfRecord: <named-content xmlns:xlink="http://www.w3.org/1999/xlink" content-type="dwc:basisOfRecord" xlink:type="simple">PreservedSpecimen</named-content></p></list-item><list-item><p><bold>Type status:</bold> <named-content xmlns:xlink="http://www.w3.org/1999/xlink" content-type="dwc:typeStatus" xlink:type="simple">Other material</named-content>. <bold>Occurrence:</bold> catalogNumber: <named-content xmlns:xlink="http://www.w3.org/1999/xlink" content-type="dwc:catalogNumber" xlink:type="simple">RMNH.ARA.18265</named-content>; recordedBy: <named-content xmlns:xlink="http://www.w3.org/1999/xlink" content-type="dwc:recordedBy" xlink:type="simple">S. Djojosudharmo</named-content>; individualCount: <named-content xmlns:xlink="http://www.w3.org/1999/xlink" content-type="dwc:individualCount" xlink:type="simple">3</named-content>; sex: <named-content xmlns:xlink="http://www.w3.org/1999/xlink" content-type="dwc:sex" xlink:type="simple">female</named-content>; lifeStage: <named-content xmlns:xlink="http://www.w3.org/1999/xlink" content-type="dwc:lifeStage" xlink:type="simple">adult</named-content>; otherCatalogNumbers: <named-content xmlns:xlink="http://www.w3.org/1999/xlink" content-type="dwc:otherCatalogNumbers" xlink:type="simple"><ext-link ext-link-type="uri" xlink:href="https://doi.org/10.3535/Z2J-WMP-FDH" xlink:type="simple">https://doi.org/10.3535/Z2J-WMP-FDH</ext-link></named-content>; occurrenceID: <named-content xmlns:xlink="http://www.w3.org/1999/xlink" content-type="dwc:occurrenceID" xlink:type="simple">FA85005B-DC87-537F-A347-F1C0ADB2F377</named-content>; <bold>Taxon:</bold> scientificName: <named-content xmlns:xlink="http://www.w3.org/1999/xlink" content-type="dwc:scientificName" xlink:type="simple"><tp:taxon-name><tp:taxon-name-part taxon-name-part-type="genus" reg="Chrysilla">Chrysilla</tp:taxon-name-part><tp:taxon-name-part taxon-name-part-type="species" reg="deelemani">deelemani</tp:taxon-name-part></tp:taxon-name></named-content>; <bold>Location:</bold> island: <named-content xmlns:xlink="http://www.w3.org/1999/xlink" content-type="dwc:island" xlink:type="simple">Lesser Sunda Islands</named-content>; country: <named-content xmlns:xlink="http://www.w3.org/1999/xlink" content-type="dwc:country" xlink:type="simple">Indonesia</named-content>; locality: <named-content xmlns:xlink="http://www.w3.org/1999/xlink" content-type="dwc:locality" xlink:type="simple">Lombok Island, Kuta</named-content>; verbatimCoordinates: <named-content xmlns:xlink="http://www.w3.org/1999/xlink" content-type="dwc:verbatimCoordinates" xlink:type="simple">8°52’S 116°17’E</named-content>; decimalLatitude: <named-content xmlns:xlink="http://www.w3.org/1999/xlink" content-type="dwc:decimalLatitude" xlink:type="simple">-7.1333333333333</named-content>; decimalLongitude: <named-content xmlns:xlink="http://www.w3.org/1999/xlink" content-type="dwc:decimalLongitude" xlink:type="simple">116.28333333333</named-content>; <bold>Event:</bold> eventDate: <named-content xmlns:xlink="http://www.w3.org/1999/xlink" content-type="dwc:eventDate" xlink:type="simple">1990-01-08/09</named-content>; habitat: <named-content xmlns:xlink="http://www.w3.org/1999/xlink" content-type="dwc:habitat" xlink:type="simple">secondary forest, from foliage</named-content>; <bold>Record Level:</bold> institutionID: <named-content xmlns:xlink="http://www.w3.org/1999/xlink" content-type="dwc:institutionID" xlink:type="simple"><ext-link ext-link-type="uri" xlink:href="https://ror.org/0566bfb96" xlink:type="simple">https://ror.org/0566bfb96</ext-link></named-content>; institutionCode: <named-content xmlns:xlink="http://www.w3.org/1999/xlink" content-type="dwc:institutionCode" xlink:type="simple">RMNH</named-content>; basisOfRecord: <named-content xmlns:xlink="http://www.w3.org/1999/xlink" content-type="dwc:basisOfRecord" xlink:type="simple">PreservedSpecimen</named-content></p></list-item></list></tp:treatment-sec><tp:treatment-sec sec-type="Description"><title>Description</title><p><bold>Male.</bold> No photo exists of a live specimen. The ornamentation of the abdomen with bands and stripes of coloured scales in alcohol is basically similar as in the other <italic><tp:taxon-name><tp:taxon-name-part taxon-name-part-type="genus" reg="Chrysilla">Chrysilla</tp:taxon-name-part></tp:taxon-name></italic>. The species can be diagnosed by the long thin abdomen with dark dorsum with thin pale undulating strip in the middle, somewhat similar as in <italic><tp:taxon-name><tp:taxon-name-part taxon-name-part-type="genus" reg="Chrysilla"/><tp:taxon-name-part taxon-name-part-type="species" reg="lauta">lauta</tp:taxon-name-part></tp:taxon-name></italic> and also present in females (Fig. <xref ref-type="fig" rid="F11691535">8</xref><xref ref-type="fig" rid="F11691543">d</xref>; <xref ref-type="bibr" rid="B11231548">Prószyński and Deeleman-Reinhold 2010</xref>: fig. 31), and the broad distally rounded tegulum<italic>.</italic> Carapace all brown, whole ocular area and rear part of thorax with small round bluish iridescent scales in both male and females, across anterior eye row and around AME a transverse band of white flattened setae and a patch of similar setae behind AME; white moustache b­elo­w the AME lacking in both male and female, marginal strip on thorax thin, marked with iridescent scales. Chelicerae in male slightly diverging distally. Leg I dark, leg II – III pale, leg IV pale with dark metatarsus. Abdomen thin and elongate, shiny and dark with a brown area on sort of dorsal scutum; central dorsal band and a pair of narrow lateral strips covered with green-violet iridescent scales, as in <italic><tp:taxon-name><tp:taxon-name-part taxon-name-part-type="genus" reg="Chrysilla">Chrysilla</tp:taxon-name-part><tp:taxon-name-part taxon-name-part-type="species" reg="lauta">lauta.</tp:taxon-name-part></tp:taxon-name></italic> Venter covered all over with greenish scales. Palp white except dark base of femur, origin of ep from etb obliquely prolateral (Fig. <xref ref-type="fig" rid="F11691544">9</xref><xref ref-type="fig" rid="F11691549">a</xref>). </p><p><bold>Female.</bold> Total lengths 3.20 - 3.40 mm. Dorsal pattern on carapace (Fig. <xref ref-type="fig" rid="F11691535">8</xref><xref ref-type="fig" rid="F11691543">d</xref>) with white flattened setae and tiny round green iridescent dots, predominantly on rear slope of thorax. Legs I-IV uniform pale. Abdomen brown with interrupted pale central band and a pair of parallel lateral strips (Fig. <xref ref-type="fig" rid="F11691535">8</xref><xref ref-type="fig" rid="F11691543">d</xref>) covered with elongate golden iridescent setae, rest of dorsum with dispersed white flattened setae; venter with short white hair. Epigyne (Fig. <xref ref-type="fig" rid="F11691544">9</xref><xref ref-type="fig" rid="F11691552">d</xref>) with slender copulatory ducts distally curved ventralwards showing copulatory openings; atrium short and wide, crescent-shaped, parallel to the anterior epigyneal margin.</p><p><bold>Measurements.</bold> Male carapace 1.80 long, 1. 20 wide, abdomen 2.7 long, 0.95 wide. Legs lost. Palp femur 0.85, patella 0.24, tibia 0.26, cymbium 0.70, width cymbium. 0.20. Female, total body length 3.20, carapace 1.30 long, 1.0 wide, 0.6 high. Abdomen 1.5 long, 1.0 wide, epigyne 0.25 wide 0.25 high. Legs: femur I 0.8, femur II 0.7, femur III, 0.7 femur IV 0.9.</p></tp:treatment-sec><tp:treatment-sec><!--Section generated to contain objects referenced in tp:taxon-treatment.--><fig-group id="F11691535" position="float" orientation="portrait"><caption><p><italic><tp:taxon-name><tp:taxon-name-part taxon-name-part-type="genus" reg="Chrysilla">Chrysilla</tp:taxon-name-part><tp:taxon-name-part taxon-name-part-type="species" reg="volupe">volupe</tp:taxon-name-part></tp:taxon-name> </italic> (Karsch, 1879) and <italic><tp:taxon-name><tp:taxon-name-part taxon-name-part-type="genus" reg="Chrysilla">Chrysilla</tp:taxon-name-part><tp:taxon-name-part taxon-name-part-type="species" reg="deelemani">deelemani</tp:taxon-name-part></tp:taxon-name> </italic>Prószyński &amp; Deeleman-Reinhold, 2010, photographs of male and female preserved specimens</p></caption><fig id="F11691540" position="float" orientation="portrait"><object-id xmlns:xlink="http://www.w3.org/1999/xlink" content-type="arpha" xlink:type="simple">A324B607-78E2-56E7-8B93-FAB088DD77DF</object-id><object-id xmlns:xlink="http://www.w3.org/1999/xlink" content-type="doi" xlink:type="simple">10.3897/BDJ.12.e129438.figure8a</object-id><label>Figure 8a.</label><caption><p><italic><tp:taxon-name><tp:taxon-name-part taxon-name-part-type="genus" reg="Chrysilla">Chrysilla</tp:taxon-name-part><tp:taxon-name-part taxon-name-part-type="species" reg="volupe">volupe</tp:taxon-name-part></tp:taxon-name> </italic>(Karsch, 1879), male habitus, dorsal view, CM 15916  </p></caption><graphic xmlns:xlink="http://www.w3.org/1999/xlink" xlink:href="bdj-12-e129438-g008_a.png" xlink:type="simple" position="float" orientation="portrait" id="oo_1060702.png"><uri content-type="original_file" xlink:type="simple">https://binary.pensoft.net/fig/1060702</uri></graphic></fig><fig id="F11691541" position="float" orientation="portrait"><object-id xmlns:xlink="http://www.w3.org/1999/xlink" content-type="arpha" xlink:type="simple">EFFF3521-8220-53A0-8803-1B13711785F0</object-id><object-id xmlns:xlink="http://www.w3.org/1999/xlink" content-type="doi" xlink:type="simple">10.3897/BDJ.12.e129438.figure8b</object-id><label>Figure 8b.</label><caption><p><italic><tp:taxon-name><tp:taxon-name-part taxon-name-part-type="genus" reg="Chrysilla">Chrysilla</tp:taxon-name-part><tp:taxon-name-part taxon-name-part-type="species" reg="volupe">volupe</tp:taxon-name-part></tp:taxon-name> </italic>(Karsch, 1879), male habitus, ventral view, CM 15916  </p></caption><graphic xmlns:xlink="http://www.w3.org/1999/xlink" xlink:href="bdj-12-e129438-g008_b.png" xlink:type="simple" position="float" orientation="portrait" id="oo_1060703.png"><uri content-type="original_file" xlink:type="simple">https://binary.pensoft.net/fig/1060703</uri></graphic></fig><fig id="F11691542" position="float" orientation="portrait"><object-id xmlns:xlink="http://www.w3.org/1999/xlink" content-type="arpha" xlink:type="simple">2D397ADF-7383-50ED-82D7-B015831631A3</object-id><object-id xmlns:xlink="http://www.w3.org/1999/xlink" content-type="doi" xlink:type="simple">10.3897/BDJ.12.e129438.figure8c</object-id><label>Figure 8c.</label><caption><p><italic><tp:taxon-name><tp:taxon-name-part taxon-name-part-type="genus" reg="Chrysilla">Chrysilla</tp:taxon-name-part><tp:taxon-name-part taxon-name-part-type="species" reg="volupe">volupe</tp:taxon-name-part></tp:taxon-name> </italic>(Karsch, 1879), female habitus, dorsal view, RMNH.ARA.18259, scale bar 1 mm   </p></caption><graphic xmlns:xlink="http://www.w3.org/1999/xlink" xlink:href="bdj-12-e129438-g008_c.png" xlink:type="simple" position="float" orientation="portrait" id="oo_1060704.png"><uri content-type="original_file" xlink:type="simple">https://binary.pensoft.net/fig/1060704</uri></graphic></fig><fig id="F11691543" position="float" orientation="portrait"><object-id xmlns:xlink="http://www.w3.org/1999/xlink" content-type="arpha" xlink:type="simple">16CD63AF-48B8-5062-84B7-1433DF99CCE7</object-id><object-id xmlns:xlink="http://www.w3.org/1999/xlink" content-type="doi" xlink:type="simple">10.3897/BDJ.12.e129438.figure8d</object-id><label>Figure 8d.</label><caption><p><italic><tp:taxon-name><tp:taxon-name-part taxon-name-part-type="genus" reg="Chrysilla">Chrysilla</tp:taxon-name-part><tp:taxon-name-part taxon-name-part-type="species" reg="deelemani">deelemani</tp:taxon-name-part></tp:taxon-name> </italic>Prószyński &amp; Deeleman-Reinhold, 2010, female habitus, dorsal view, RMNH.ARA.18265  </p></caption><graphic xmlns:xlink="http://www.w3.org/1999/xlink" xlink:href="bdj-12-e129438-g008_d.png" xlink:type="simple" position="float" orientation="portrait" id="oo_1060705.png"><uri content-type="original_file" xlink:type="simple">https://binary.pensoft.net/fig/1060705</uri></graphic></fig></fig-group><fig id="F11691543" position="float" orientation="portrait"><object-id xmlns:xlink="http://www.w3.org/1999/xlink" content-type="arpha" xlink:type="simple">16CD63AF-48B8-5062-84B7-1433DF99CCE7</object-id><object-id xmlns:xlink="http://www.w3.org/1999/xlink" content-type="doi" xlink:type="simple">10.3897/BDJ.12.e129438.figure8d</object-id><label>Figure 8d.</label><caption><p><italic><tp:taxon-name><tp:taxon-name-part taxon-name-part-type="genus" reg="Chrysilla">Chrysilla</tp:taxon-name-part><tp:taxon-name-part taxon-name-part-type="species" reg="deelemani">deelemani</tp:taxon-name-part></tp:taxon-name> </italic>Prószyński &amp; Deeleman-Reinhold, 2010, female habitus, dorsal view, RMNH.ARA.18265  </p></caption><graphic xmlns:xlink="http://www.w3.org/1999/xlink" xlink:href="bdj-12-e129438-g008_d.png" xlink:type="simple" position="float" orientation="portrait" id="oo_1060705.png"><uri content-type="original_file" xlink:type="simple">https://binary.pensoft.net/fig/1060705</uri></graphic></fig><fig-group id="F11691544" position="float" orientation="portrait"><caption><p><italic><tp:taxon-name><tp:taxon-name-part taxon-name-part-type="genus" reg="Chrysilla">Chrysilla</tp:taxon-name-part><tp:taxon-name-part taxon-name-part-type="species" reg="deelemani">deelemani</tp:taxon-name-part></tp:taxon-name> </italic>Prószyński &amp; Deeleman-Reinhold, 2010, photographs and illustrations of reproductive structures</p></caption><fig id="F11691549" position="float" orientation="portrait"><object-id xmlns:xlink="http://www.w3.org/1999/xlink" content-type="arpha" xlink:type="simple">CE07082A-C16E-5510-8CC8-7C36FC13319C</object-id><object-id xmlns:xlink="http://www.w3.org/1999/xlink" content-type="doi" xlink:type="simple">10.3897/BDJ.12.e129438.figure9a</object-id><label>Figure 9a.</label><caption><p><italic><tp:taxon-name><tp:taxon-name-part taxon-name-part-type="genus" reg="Chrysilla">Chrysilla</tp:taxon-name-part><tp:taxon-name-part taxon-name-part-type="species" reg="deelemani">deelemani</tp:taxon-name-part></tp:taxon-name> </italic>Prószyński &amp; Deeleman-Reinhold, 2010, male pedipalp, ventral view, RMNH.ARA.18264, scale bar 0.2 mm    </p></caption><graphic xmlns:xlink="http://www.w3.org/1999/xlink" xlink:href="bdj-12-e129438-g009_a.png" xlink:type="simple" position="float" orientation="portrait" id="oo_1126671.png"><uri content-type="original_file" xlink:type="simple">https://binary.pensoft.net/fig/1126671</uri></graphic></fig><fig id="F11691550" position="float" orientation="portrait"><object-id xmlns:xlink="http://www.w3.org/1999/xlink" content-type="arpha" xlink:type="simple">C6F98CD0-3259-5661-8926-44A8F1F58614</object-id><object-id xmlns:xlink="http://www.w3.org/1999/xlink" content-type="doi" xlink:type="simple">10.3897/BDJ.12.e129438.figure9b</object-id><label>Figure 9b.</label><caption><p><italic><tp:taxon-name><tp:taxon-name-part taxon-name-part-type="genus" reg="Chrysilla">Chrysilla</tp:taxon-name-part><tp:taxon-name-part taxon-name-part-type="species" reg="deelemani">deelemani</tp:taxon-name-part></tp:taxon-name> </italic>Prószyński &amp; Deeleman-Reinhold, 2010, male pedipalp, retrolateral view, RMNH.ARA.18264, scale bar 0.2 mm   </p></caption><graphic xmlns:xlink="http://www.w3.org/1999/xlink" xlink:href="bdj-12-e129438-g009_b.png" xlink:type="simple" position="float" orientation="portrait" id="oo_1126672.png"><uri content-type="original_file" xlink:type="simple">https://binary.pensoft.net/fig/1126672</uri></graphic></fig><fig id="F11691551" position="float" orientation="portrait"><object-id xmlns:xlink="http://www.w3.org/1999/xlink" content-type="arpha" xlink:type="simple">62233E91-0642-57FC-BACF-BD03E2E5307C</object-id><object-id xmlns:xlink="http://www.w3.org/1999/xlink" content-type="doi" xlink:type="simple">10.3897/BDJ.12.e129438.figure9c</object-id><label>Figure 9c.</label><caption><p><italic><tp:taxon-name><tp:taxon-name-part taxon-name-part-type="genus" reg="Chrysilla">Chrysilla</tp:taxon-name-part><tp:taxon-name-part taxon-name-part-type="species" reg="deelemani">deelemani</tp:taxon-name-part></tp:taxon-name> </italic>Prószyński &amp; Deeleman-Reinhold, 2010, female epigynum, ventral view, RMNH.ARA.18265, scale bar 0.1 mm   </p></caption><graphic xmlns:xlink="http://www.w3.org/1999/xlink" xlink:href="bdj-12-e129438-g009_c.png" xlink:type="simple" position="float" orientation="portrait" id="oo_1060708.png"><uri content-type="original_file" xlink:type="simple">https://binary.pensoft.net/fig/1060708</uri></graphic></fig><fig id="F11691552" position="float" orientation="portrait"><object-id xmlns:xlink="http://www.w3.org/1999/xlink" content-type="arpha" xlink:type="simple">22813C65-2AD4-52DD-860F-DFA3B35DF522</object-id><object-id xmlns:xlink="http://www.w3.org/1999/xlink" content-type="doi" xlink:type="simple">10.3897/BDJ.12.e129438.figure9d</object-id><label>Figure 9d.</label><caption><p><italic><tp:taxon-name><tp:taxon-name-part taxon-name-part-type="genus" reg="Chrysilla">Chrysilla</tp:taxon-name-part><tp:taxon-name-part taxon-name-part-type="species" reg="deelemani">deelemani</tp:taxon-name-part></tp:taxon-name> </italic>Prószyński &amp; Deeleman-Reinhold, 2010, female vulva, dorsal view, illustration, scale bar 0.2 mm   </p></caption><graphic xmlns:xlink="http://www.w3.org/1999/xlink" xlink:href="bdj-12-e129438-g009_d.png" xlink:type="simple" position="float" orientation="portrait" id="oo_1126674.png"><uri content-type="original_file" xlink:type="simple">https://binary.pensoft.net/fig/1126674</uri></graphic></fig></fig-group><fig id="F11691549" position="float" orientation="portrait"><object-id xmlns:xlink="http://www.w3.org/1999/xlink" content-type="arpha" xlink:type="simple">CE07082A-C16E-5510-8CC8-7C36FC13319C</object-id><object-id xmlns:xlink="http://www.w3.org/1999/xlink" content-type="doi" xlink:type="simple">10.3897/BDJ.12.e129438.figure9a</object-id><label>Figure 9a.</label><caption><p><italic><tp:taxon-name><tp:taxon-name-part taxon-name-part-type="genus" reg="Chrysilla">Chrysilla</tp:taxon-name-part><tp:taxon-name-part taxon-name-part-type="species" reg="deelemani">deelemani</tp:taxon-name-part></tp:taxon-name> </italic>Prószyński &amp; Deeleman-Reinhold, 2010, male pedipalp, ventral view, RMNH.ARA.18264, scale bar 0.2 mm    </p></caption><graphic xmlns:xlink="http://www.w3.org/1999/xlink" xlink:href="bdj-12-e129438-g009_a.png" xlink:type="simple" position="float" orientation="portrait" id="oo_1126671.png"><uri content-type="original_file" xlink:type="simple">https://binary.pensoft.net/fig/1126671</uri></graphic></fig><fig id="F11691552" position="float" orientation="portrait"><object-id xmlns:xlink="http://www.w3.org/1999/xlink" content-type="arpha" xlink:type="simple">22813C65-2AD4-52DD-860F-DFA3B35DF522</object-id><object-id xmlns:xlink="http://www.w3.org/1999/xlink" content-type="doi" xlink:type="simple">10.3897/BDJ.12.e129438.figure9d</object-id><label>Figure 9d.</label><caption><p><italic><tp:taxon-name><tp:taxon-name-part taxon-name-part-type="genus" reg="Chrysilla">Chrysilla</tp:taxon-name-part><tp:taxon-name-part taxon-name-part-type="species" reg="deelemani">deelemani</tp:taxon-name-part></tp:taxon-name> </italic>Prószyński &amp; Deeleman-Reinhold, 2010, female vulva, dorsal view, illustration, scale bar 0.2 mm   </p></caption><graphic xmlns:xlink="http://www.w3.org/1999/xlink" xlink:href="bdj-12-e129438-g009_d.png" xlink:type="simple" position="float" orientation="portrait" id="oo_1126674.png"><uri content-type="original_file" xlink:type="simple">https://binary.pensoft.net/fig/1126674</uri></graphic></fig></tp:treatment-sec><ref-list><ref id="B11231548"><element-citation xmlns:xlink="http://www.w3.org/1999/xlink" publication-type="article" xlink:type="simple"><person-group person-group-type="author"><name name-style="western"><surname>Prószyński</surname><given-names>J.</given-names></name><name name-style="western"><surname>Deeleman-Reinhold</surname><given-names>C. L.</given-names></name></person-group><year>2010</year><article-title>Description of some <tp:taxon-name><tp:taxon-name-part taxon-name-part-type="family">Salticidae</tp:taxon-name-part></tp:taxon-name> (<tp:taxon-name><tp:taxon-name-part taxon-name-part-type="order">Araneae</tp:taxon-name-part></tp:taxon-name>) from the Malay Archipelago. I. <tp:taxon-name><tp:taxon-name-part taxon-name-part-type="family">Salticidae</tp:taxon-name-part></tp:taxon-name> of the Lesser Sunda Islands, with comments on related species</article-title><source>
            <italic><tp:taxon-name><tp:taxon-name-part taxon-name-part-type="phylum">Arthropoda</tp:taxon-name-part></tp:taxon-name> Selecta</italic>
          </source><volume>19</volume><issue>3</issue><fpage>153</fpage><lpage>188</lpage><pub-id pub-id-type="doi">10.15298/arthsel.19.3.05</pub-id></element-citation></ref></ref-list></tp:taxon-treatment>
