# Supplementary material for: The genera Chrysillaand Phintelloidesrevisited with the description of a new species (Araneae, Salticidae) using digital specimen DOIs and nanopublications
Source: Biodivers Data J. 2024 Sep 3;12:e129438. doi: 10.3897/BDJ.12.e129438 (PMC11387838; doi:10.3897/BDJ.12.e129438)
Supplement: XML Treatment for Phintelloides [file BDJ.12.e129438-treatment5.xml]

<!DOCTYPE tp:taxon-treatment
  PUBLIC "-//TaxonX//DTD Taxonomic Treatment Publishing DTD v0 20100105//EN" "tax-treatment-NSO.dtd">
<tp:taxon-treatment xmlns:tp="http://www.plazi.org/taxpub"><tp:treatment-meta><mixed-citation publication-type="journal"><person-group><name><surname>Deeleman-Reinhold</surname><given-names>Christa L.</given-names></name><name><surname>Addink</surname><given-names>Wouter</given-names></name><name><surname>Miller</surname><given-names>Jeremy A.</given-names></name></person-group><article-title>The genera <italic><tp:taxon-name><tp:taxon-name-part taxon-name-part-type="genus" reg="Chrysilla">Chrysilla</tp:taxon-name-part></tp:taxon-name></italic>and <italic><tp:taxon-name><tp:taxon-name-part taxon-name-part-type="genus" reg="Phintelloides">Phintelloides</tp:taxon-name-part></tp:taxon-name></italic>revisited with the description of a new species (<tp:taxon-name><tp:taxon-name-part taxon-name-part-type="order">Araneae</tp:taxon-name-part></tp:taxon-name>, <tp:taxon-name><tp:taxon-name-part taxon-name-part-type="family">Salticidae</tp:taxon-name-part></tp:taxon-name>) using digital specimen DOIs and nanopublications</article-title><source>Biodivers Data J</source><day>03</day><month>09</month><year>2024</year><volume>12</volume><pub-id pub-id-type="doi">10.3897/BDJ.12.e129438</pub-id></mixed-citation></tp:treatment-meta><tp:nomenclature><tp:taxon-name>
            <object-id xmlns:xlink="http://www.w3.org/1999/xlink" content-type="arpha" xlink:type="simple">C4D9ADA9-8DE8-508C-AA23-8AB34BFE5346</object-id>
            <tp:taxon-name-part taxon-name-part-type="genus">Phintelloides</tp:taxon-name-part>
            <object-id xmlns:xlink="http://www.w3.org/1999/xlink" xlink:type="simple" object-id-type="Catalogue of Life">https://www.checklistbank.org/dataset/288943/taxon/6NMB</object-id>
          </tp:taxon-name><tp:taxon-authority>Kanesharatnam &amp; Benjamin, 2019</tp:taxon-authority><tp:nomenclature-citation-list><tp:nomenclature-citation><tp:taxon-name>
                <tp:taxon-name-part taxon-name-part-type=""/>
              </tp:taxon-name><comment>World Spider Catalog: <ext-link xmlns:xlink="http://www.w3.org/1999/xlink" ext-link-type="uri" xlink:href="https://wsc.nmbe.ch/genus/5730/Phintelloides" xlink:type="simple">urn:lsid:nmbe.ch:spidergen:04527</ext-link></comment></tp:nomenclature-citation><tp:nomenclature-citation><tp:taxon-name>
                <tp:taxon-name-part taxon-name-part-type="genus" reg="Phintelloides">Phintelloides</tp:taxon-name-part>
              </tp:taxon-name><comment>Kanesharatnam &amp; Benjamin, 2019 - <xref ref-type="bibr" rid="B11211291">Kanesharatnam and Benjamin 2019</xref>: 20.</comment></tp:nomenclature-citation><tp:nomenclature-citation><tp:taxon-name>
                <tp:taxon-name-part taxon-name-part-type="genus">Chrysilla</tp:taxon-name-part>
                <tp:taxon-name-part taxon-name-part-type="species">jesudasi</tp:taxon-name-part>
              </tp:taxon-name><comment> (Caleb &amp; Mathai, 2014)<xref ref-type="bibr" rid="B11211291">Kanesharatnam and Benjamin 2019</xref>: 20. </comment></tp:nomenclature-citation></tp:nomenclature-citation-list></tp:nomenclature><tp:treatment-sec sec-type="Diagnosis"><title>Diagnosis</title><p><xref ref-type="bibr" rid="B11211291">Kanesharatnam and Benjamin 2019</xref> (p. 22) diagnose the genus as follows: male with white tuft of flattened setae on the clypeus; white diamond-shaped mark behind the eye field; prosoma with pale yellow/white transverse band behind AME; abdomen with blackish or brownish grey, longitudinal median band bordered by pale yellow bands (or devoid of markings). In addition, they noted the presence of a comparatively long embolus in males; the apical portion of the bulbus with a lamellar process (although this is absent in some including <italic><tp:taxon-name><tp:taxon-name-part taxon-name-part-type="genus" reg="Phintelloides">P.</tp:taxon-name-part><tp:taxon-name-part taxon-name-part-type="species" reg="jesudasi">jesudasi</tp:taxon-name-part></tp:taxon-name></italic>, <italic><tp:taxon-name><tp:taxon-name-part taxon-name-part-type="genus" reg="Phintelloides">P.</tp:taxon-name-part><tp:taxon-name-part taxon-name-part-type="species" reg="brunne">brunne</tp:taxon-name-part></tp:taxon-name></italic>, and <italic><tp:taxon-name><tp:taxon-name-part taxon-name-part-type="genus" reg="Phintelloides">P.</tp:taxon-name-part><tp:taxon-name-part taxon-name-part-type="species" reg="scandens">scandens</tp:taxon-name-part></tp:taxon-name></italic>, CLD); and the bird’s-neck-shaped diverging curves at anterior margin of epigynum. Furthermore, <tp:taxon-name><tp:taxon-name-part taxon-name-part-type="genus" reg="Phintelloides">Phintelloides</tp:taxon-name-part></tp:taxon-name> have white belt markings on the lateral prosoma, the leg I slightly robust in males, and male pedipalps featuring a small posterior lobe and a long RTA with a bent tip. Females have black patches on the eye field and surrounding PME, behind PLE, and on the posterior slope of the prosoma. In the female genitalia, CO oriented laterally outwards; CD medium-to-very long and bent or twisted; spermatheca pyriform or spherical.</p><p>We consider the above diagnosis difficult to interpret from a defining point of view. Several of the listed character states are not compared to that in related genera and some are not valid for all species. Diagnostic somatic characters for the genera involved can be found above in the diagnosis section for the genus <italic><tp:taxon-name><tp:taxon-name-part taxon-name-part-type="genus" reg="Chrysilla">Chrysilla</tp:taxon-name-part></tp:taxon-name></italic>, where different states of 10 main cognitive characters between <italic><tp:taxon-name><tp:taxon-name-part taxon-name-part-type="genus" reg="Chrysilla">Chrysilla</tp:taxon-name-part></tp:taxon-name></italic> and related genera are summarized. Here we restrict ourselves to adding a few aspects we consider useful. In female <italic><tp:taxon-name><tp:taxon-name-part taxon-name-part-type="genus" reg="Phintelloides">Phintelloides</tp:taxon-name-part></tp:taxon-name></italic> species, carapace pattern allegedly is distinctive viz. black and white pattern with 3 pairs of black eye spots (Fig. <xref ref-type="fig" rid="F11691577">10</xref><xref ref-type="fig" rid="F11691599">a</xref>, <xref ref-type="fig" rid="F11691601">c</xref>). Indeed this character is found in females of <italic><tp:taxon-name><tp:taxon-name-part taxon-name-part-type="genus" reg="Phintelloides">P.</tp:taxon-name-part><tp:taxon-name-part taxon-name-part-type="species" reg="jesudasi">jesudasi</tp:taxon-name-part></tp:taxon-name></italic>, <italic><tp:taxon-name><tp:taxon-name-part taxon-name-part-type="genus" reg="Phintelloides">P.</tp:taxon-name-part><tp:taxon-name-part taxon-name-part-type="species" reg="arborea">arborea</tp:taxon-name-part></tp:taxon-name></italic> and <italic><tp:taxon-name><tp:taxon-name-part taxon-name-part-type="genus" reg="Phintelloides">P.</tp:taxon-name-part><tp:taxon-name-part taxon-name-part-type="species" reg="flavumi">flavumi</tp:taxon-name-part></tp:taxon-name></italic> but not in <italic><tp:taxon-name><tp:taxon-name-part taxon-name-part-type="genus" reg="Phintelloides">P.</tp:taxon-name-part><tp:taxon-name-part taxon-name-part-type="species" reg="brunne">brunne</tp:taxon-name-part></tp:taxon-name></italic>, <italic><tp:taxon-name><tp:taxon-name-part taxon-name-part-type="genus" reg="Phintelloides">P.</tp:taxon-name-part><tp:taxon-name-part taxon-name-part-type="species" reg="flavoviri">flavoviri</tp:taxon-name-part></tp:taxon-name></italic> or <italic><tp:taxon-name><tp:taxon-name-part taxon-name-part-type="genus" reg="Phintelloides">P.</tp:taxon-name-part><tp:taxon-name-part taxon-name-part-type="species" reg="orbisa">orbisa</tp:taxon-name-part></tp:taxon-name>, </italic>or the species described below, <italic><tp:taxon-name><tp:taxon-name-part taxon-name-part-type="genus" reg="Phintelloides">P.</tp:taxon-name-part><tp:taxon-name-part taxon-name-part-type="species" reg="scandens">scandens</tp:taxon-name-part></tp:taxon-name></italic> sp. nov. A similar pattern is also found in females of <italic><tp:taxon-name><tp:taxon-name-part taxon-name-part-type="genus" reg="Phintella">Phintella</tp:taxon-name-part><tp:taxon-name-part taxon-name-part-type="species" reg="piatensis">piatensis</tp:taxon-name-part></tp:taxon-name></italic> Barrion and Litsinger 1995, and it possible that this species fits in the genus <italic><tp:taxon-name><tp:taxon-name-part taxon-name-part-type="genus" reg="Phintelloides">Phintelloides.</tp:taxon-name-part></tp:taxon-name></italic> In males, the basal part of etb seems to be attached dorsally and is hidden underneath the tegulum; this can only be ascertained by probing the palp manually. Epigyna with a bird’s neck curve (bnc) are, unlike any other salticid genus except <italic><tp:taxon-name><tp:taxon-name-part taxon-name-part-type="genus" reg="Chrysilla">Chrysilla</tp:taxon-name-part></tp:taxon-name>,</italic> suggestive of a specialised copulatory system.</p><p>A “white moustache” turns up seemingly at random in various chrysilline genera and is inconvenient as a tool when identifying genera. In <italic><tp:taxon-name><tp:taxon-name-part taxon-name-part-type="genus" reg="Phintelloides">Phintelloides</tp:taxon-name-part></tp:taxon-name></italic> <italic><tp:taxon-name><tp:taxon-name-part taxon-name-part-type="genus" reg="Phintelloides"/><tp:taxon-name-part taxon-name-part-type="species" reg="scandens">scandens</tp:taxon-name-part></tp:taxon-name></italic> sp. nov. males it is lacking (Fig. <xref ref-type="fig" rid="F11693051">15</xref><xref ref-type="fig" rid="F11693056">a</xref>), although females have a tuft of white setae in front of the AME (Fig. <xref ref-type="fig" rid="F11693051">15</xref><xref ref-type="fig" rid="F11693057">b</xref>).</p><p><italic><tp:taxon-name><tp:taxon-name-part taxon-name-part-type="genus" reg="Phintelloides">Phintelloides</tp:taxon-name-part><tp:taxon-name-part taxon-name-part-type="species" reg="versicolor">versicolor</tp:taxon-name-part></tp:taxon-name></italic> and <italic><tp:taxon-name><tp:taxon-name-part taxon-name-part-type="genus" reg="Phintelloides">P.</tp:taxon-name-part><tp:taxon-name-part taxon-name-part-type="species" reg="munita">munita</tp:taxon-name-part></tp:taxon-name></italic> are morphologically at the edge of the genus because the copulatory organs deviate from all other species by the following characters: the tegulum is undivided and distally bulgy and rigid, the prolateral margin is concave in ventral view; the tegular proximal lobe (pl) is broad and round, the filiform embolus is shorter than that in all known species of <italic><tp:taxon-name><tp:taxon-name-part taxon-name-part-type="genus" reg="Phintelloides">Phintelloides</tp:taxon-name-part></tp:taxon-name></italic> and at the base curved over 90°. Females of <italic>&gt;versicolor</italic> and <italic>munita</italic> are distinct from other related species by the pair of characteristic black curled marks on white background on the rear part of the carapace (Fig. <xref ref-type="fig" rid="F11693114">17</xref><xref ref-type="fig" rid="F11693120">b</xref>, <xref ref-type="fig" rid="F11693123">e</xref>). Furthermore, these females<italic> </italic>are quite distinct from those of <italic><tp:taxon-name><tp:taxon-name-part taxon-name-part-type="genus" reg="Phintelloides">Phintelloides</tp:taxon-name-part></tp:taxon-name></italic> and <italic><tp:taxon-name><tp:taxon-name-part taxon-name-part-type="genus" reg="Phintella">Phintella</tp:taxon-name-part></tp:taxon-name></italic> by the straight copulatory ducts directed anteriorly and, the absence of the bird’s-neck-shaped curves the absence of the atrium; the opening is connected to a single pair of transverse, horizontal hood-like folds running parallel to the anterior edge of the epigyne.</p></tp:treatment-sec><tp:treatment-sec><!--Section generated to contain objects referenced in tp:taxon-treatment.--><fig-group id="F11691577" position="float" orientation="portrait"><caption><p><italic><tp:taxon-name><tp:taxon-name-part taxon-name-part-type="genus" reg="Phintelloides">Phintelloides</tp:taxon-name-part><tp:taxon-name-part taxon-name-part-type="species" reg="jesudasi">jesudasi</tp:taxon-name-part></tp:taxon-name></italic> (Caleb &amp; Mathai, 2014) and <italic><tp:taxon-name><tp:taxon-name-part taxon-name-part-type="genus" reg="Phintelloides">Phintelloides</tp:taxon-name-part><tp:taxon-name-part taxon-name-part-type="species" reg="flavumi">flavumi</tp:taxon-name-part></tp:taxon-name></italic> Kanesharatnam &amp; Benjamin, 2019, photographs of preserved female specimens</p></caption><fig id="F11691599" position="float" orientation="portrait"><object-id xmlns:xlink="http://www.w3.org/1999/xlink" content-type="arpha" xlink:type="simple">6CF919ED-11B0-5FF7-8CE5-7BD4EDA18D80</object-id><object-id xmlns:xlink="http://www.w3.org/1999/xlink" content-type="doi" xlink:type="simple">10.3897/BDJ.12.e129438.figure10a</object-id><label>Figure 10a.</label><caption><p><italic><tp:taxon-name><tp:taxon-name-part taxon-name-part-type="genus" reg="Phintelloides">Phintelloides</tp:taxon-name-part><tp:taxon-name-part taxon-name-part-type="species" reg="jesudasi">jesudasi</tp:taxon-name-part></tp:taxon-name></italic> (Caleb &amp; Mathai, 2014), female habitus, dorsal view, RMNH.ARA.18258, scale bar 1 mm  </p></caption><graphic xmlns:xlink="http://www.w3.org/1999/xlink" xlink:href="bdj-12-e129438-g010_a.png" xlink:type="simple" position="float" orientation="portrait" id="oo_1060746.png"><uri content-type="original_file" xlink:type="simple">https://binary.pensoft.net/fig/1060746</uri></graphic></fig><fig id="F11691600" position="float" orientation="portrait"><object-id xmlns:xlink="http://www.w3.org/1999/xlink" content-type="arpha" xlink:type="simple">08748817-937F-5E04-997D-98FFC280D178</object-id><object-id xmlns:xlink="http://www.w3.org/1999/xlink" content-type="doi" xlink:type="simple">10.3897/BDJ.12.e129438.figure10b</object-id><label>Figure 10b.</label><caption><p><italic><tp:taxon-name><tp:taxon-name-part taxon-name-part-type="genus" reg="Phintelloides">Phintelloides</tp:taxon-name-part><tp:taxon-name-part taxon-name-part-type="species" reg="jesudasi">jesudasi</tp:taxon-name-part></tp:taxon-name></italic> (Caleb &amp; Mathai, 2014), female epigynum, ventral view, RMNH.ARA.18258, scale bar 0.1 mm  </p></caption><graphic xmlns:xlink="http://www.w3.org/1999/xlink" xlink:href="bdj-12-e129438-g010_b.png" xlink:type="simple" position="float" orientation="portrait" id="oo_1060747.png"><uri content-type="original_file" xlink:type="simple">https://binary.pensoft.net/fig/1060747</uri></graphic></fig><fig id="F11691601" position="float" orientation="portrait"><object-id xmlns:xlink="http://www.w3.org/1999/xlink" content-type="arpha" xlink:type="simple">1B0D59CF-CD5D-518A-9E5E-79574B4E17ED</object-id><object-id xmlns:xlink="http://www.w3.org/1999/xlink" content-type="doi" xlink:type="simple">10.3897/BDJ.12.e129438.figure10c</object-id><label>Figure 10c.</label><caption><p><italic><tp:taxon-name><tp:taxon-name-part taxon-name-part-type="genus" reg="Phintelloides">Phintelloides</tp:taxon-name-part><tp:taxon-name-part taxon-name-part-type="species" reg="flavumi">flavumi</tp:taxon-name-part></tp:taxon-name></italic> Kanesharatnam &amp; Benjamin, 2019, female habitus, dorsal view, RMNH.ARA.18250, scale bar 1 mm  </p></caption><graphic xmlns:xlink="http://www.w3.org/1999/xlink" xlink:href="bdj-12-e129438-g010_c.png" xlink:type="simple" position="float" orientation="portrait" id="oo_1060748.png"><uri content-type="original_file" xlink:type="simple">https://binary.pensoft.net/fig/1060748</uri></graphic></fig><fig id="F11691602" position="float" orientation="portrait"><object-id xmlns:xlink="http://www.w3.org/1999/xlink" content-type="arpha" xlink:type="simple">1182897B-5A92-5F00-8998-AC1D2157A374</object-id><object-id xmlns:xlink="http://www.w3.org/1999/xlink" content-type="doi" xlink:type="simple">10.3897/BDJ.12.e129438.figure10d</object-id><label>Figure 10d.</label><caption><p><italic><tp:taxon-name><tp:taxon-name-part taxon-name-part-type="genus" reg="Phintelloides">Phintelloides</tp:taxon-name-part><tp:taxon-name-part taxon-name-part-type="species" reg="flavumi">flavumi</tp:taxon-name-part></tp:taxon-name></italic> Kanesharatnam &amp; Benjamin, 2019, female prosoma, anterior view, RMNH.ARA.18250, scale bar 0.5 mm  </p></caption><graphic xmlns:xlink="http://www.w3.org/1999/xlink" xlink:href="bdj-12-e129438-g010_d.png" xlink:type="simple" position="float" orientation="portrait" id="oo_1060749.png"><uri content-type="original_file" xlink:type="simple">https://binary.pensoft.net/fig/1060749</uri></graphic></fig></fig-group><fig id="F11691599" position="float" orientation="portrait"><object-id xmlns:xlink="http://www.w3.org/1999/xlink" content-type="arpha" xlink:type="simple">6CF919ED-11B0-5FF7-8CE5-7BD4EDA18D80</object-id><object-id xmlns:xlink="http://www.w3.org/1999/xlink" content-type="doi" xlink:type="simple">10.3897/BDJ.12.e129438.figure10a</object-id><label>Figure 10a.</label><caption><p><italic><tp:taxon-name><tp:taxon-name-part taxon-name-part-type="genus" reg="Phintelloides">Phintelloides</tp:taxon-name-part><tp:taxon-name-part taxon-name-part-type="species" reg="jesudasi">jesudasi</tp:taxon-name-part></tp:taxon-name></italic> (Caleb &amp; Mathai, 2014), female habitus, dorsal view, RMNH.ARA.18258, scale bar 1 mm  </p></caption><graphic xmlns:xlink="http://www.w3.org/1999/xlink" xlink:href="bdj-12-e129438-g010_a.png" xlink:type="simple" position="float" orientation="portrait" id="oo_1060746.png"><uri content-type="original_file" xlink:type="simple">https://binary.pensoft.net/fig/1060746</uri></graphic></fig><fig id="F11691601" position="float" orientation="portrait"><object-id xmlns:xlink="http://www.w3.org/1999/xlink" content-type="arpha" xlink:type="simple">1B0D59CF-CD5D-518A-9E5E-79574B4E17ED</object-id><object-id xmlns:xlink="http://www.w3.org/1999/xlink" content-type="doi" xlink:type="simple">10.3897/BDJ.12.e129438.figure10c</object-id><label>Figure 10c.</label><caption><p><italic><tp:taxon-name><tp:taxon-name-part taxon-name-part-type="genus" reg="Phintelloides">Phintelloides</tp:taxon-name-part><tp:taxon-name-part taxon-name-part-type="species" reg="flavumi">flavumi</tp:taxon-name-part></tp:taxon-name></italic> Kanesharatnam &amp; Benjamin, 2019, female habitus, dorsal view, RMNH.ARA.18250, scale bar 1 mm  </p></caption><graphic xmlns:xlink="http://www.w3.org/1999/xlink" xlink:href="bdj-12-e129438-g010_c.png" xlink:type="simple" position="float" orientation="portrait" id="oo_1060748.png"><uri content-type="original_file" xlink:type="simple">https://binary.pensoft.net/fig/1060748</uri></graphic></fig><fig-group id="F11693051" position="float" orientation="portrait"><caption><p><italic><tp:taxon-name><tp:taxon-name-part taxon-name-part-type="genus" reg="Phintelloides">Phintelloides</tp:taxon-name-part><tp:taxon-name-part taxon-name-part-type="species" reg="scandens">scandens</tp:taxon-name-part></tp:taxon-name></italic> sp. nov., photographs of male and female preserved specimens</p></caption><fig id="F11693056" position="float" orientation="portrait"><object-id xmlns:xlink="http://www.w3.org/1999/xlink" content-type="arpha" xlink:type="simple">2821A4CC-9176-545B-A1C4-BFCD42EA8C13</object-id><object-id xmlns:xlink="http://www.w3.org/1999/xlink" content-type="doi" xlink:type="simple">10.3897/BDJ.12.e129438.figure15a</object-id><label>Figure 15a.</label><caption><p><italic><tp:taxon-name><tp:taxon-name-part taxon-name-part-type="genus" reg="Phintelloides">Phintelloides</tp:taxon-name-part><tp:taxon-name-part taxon-name-part-type="species" reg="scandens">scandens</tp:taxon-name-part></tp:taxon-name></italic> sp. nov., male prosoma, anterior view, RMNH.ARA.18255, scale bar 1 mm    </p></caption><graphic xmlns:xlink="http://www.w3.org/1999/xlink" xlink:href="bdj-12-e129438-g015_a.png" xlink:type="simple" position="float" orientation="portrait" id="oo_1060947.png"><uri content-type="original_file" xlink:type="simple">https://binary.pensoft.net/fig/1060947</uri></graphic></fig><fig id="F11693057" position="float" orientation="portrait"><object-id xmlns:xlink="http://www.w3.org/1999/xlink" content-type="arpha" xlink:type="simple">2B4C8C7B-2CE1-58B4-B482-0C113C7DE9A4</object-id><object-id xmlns:xlink="http://www.w3.org/1999/xlink" content-type="doi" xlink:type="simple">10.3897/BDJ.12.e129438.figure15b</object-id><label>Figure 15b.</label><caption><p><italic><tp:taxon-name><tp:taxon-name-part taxon-name-part-type="genus" reg="Phintelloides">Phintelloides</tp:taxon-name-part><tp:taxon-name-part taxon-name-part-type="species" reg="scandens">scandens</tp:taxon-name-part></tp:taxon-name></italic> sp. nov., female prosoma, anterior view, RMNH.ARA.18257, scale bar 1 mm   </p></caption><graphic xmlns:xlink="http://www.w3.org/1999/xlink" xlink:href="bdj-12-e129438-g015_b.png" xlink:type="simple" position="float" orientation="portrait" id="oo_1060948.png"><uri content-type="original_file" xlink:type="simple">https://binary.pensoft.net/fig/1060948</uri></graphic></fig><fig id="F11693058" position="float" orientation="portrait"><object-id xmlns:xlink="http://www.w3.org/1999/xlink" content-type="arpha" xlink:type="simple">2C2B5F52-BF1A-5074-93D4-AA725339DE34</object-id><object-id xmlns:xlink="http://www.w3.org/1999/xlink" content-type="doi" xlink:type="simple">10.3897/BDJ.12.e129438.figure15c</object-id><label>Figure 15c.</label><caption><p><italic><tp:taxon-name><tp:taxon-name-part taxon-name-part-type="genus" reg="Phintelloides">Phintelloides</tp:taxon-name-part><tp:taxon-name-part taxon-name-part-type="species" reg="scandens">scandens</tp:taxon-name-part></tp:taxon-name></italic> sp. nov., male habitus, lateral view, RMNH.ARA.18255, scale bar 2 mm   </p></caption><graphic xmlns:xlink="http://www.w3.org/1999/xlink" xlink:href="bdj-12-e129438-g015_c.png" xlink:type="simple" position="float" orientation="portrait" id="oo_1060949.png"><uri content-type="original_file" xlink:type="simple">https://binary.pensoft.net/fig/1060949</uri></graphic></fig><fig id="F11693059" position="float" orientation="portrait"><object-id xmlns:xlink="http://www.w3.org/1999/xlink" content-type="arpha" xlink:type="simple">A5D6B75A-B390-5791-8A6F-DF1F0C50DEC2</object-id><object-id xmlns:xlink="http://www.w3.org/1999/xlink" content-type="doi" xlink:type="simple">10.3897/BDJ.12.e129438.figure15d</object-id><label>Figure 15d.</label><caption><p><italic><tp:taxon-name><tp:taxon-name-part taxon-name-part-type="genus" reg="Phintelloides">Phintelloides</tp:taxon-name-part><tp:taxon-name-part taxon-name-part-type="species" reg="scandens">scandens</tp:taxon-name-part></tp:taxon-name></italic> sp. nov., female habitus, lateral view, RMNH.ARA.18257, scale bar 1 mm   </p></caption><graphic xmlns:xlink="http://www.w3.org/1999/xlink" xlink:href="bdj-12-e129438-g015_d.png" xlink:type="simple" position="float" orientation="portrait" id="oo_1060950.png"><uri content-type="original_file" xlink:type="simple">https://binary.pensoft.net/fig/1060950</uri></graphic></fig></fig-group><fig id="F11693056" position="float" orientation="portrait"><object-id xmlns:xlink="http://www.w3.org/1999/xlink" content-type="arpha" xlink:type="simple">2821A4CC-9176-545B-A1C4-BFCD42EA8C13</object-id><object-id xmlns:xlink="http://www.w3.org/1999/xlink" content-type="doi" xlink:type="simple">10.3897/BDJ.12.e129438.figure15a</object-id><label>Figure 15a.</label><caption><p><italic><tp:taxon-name><tp:taxon-name-part taxon-name-part-type="genus" reg="Phintelloides">Phintelloides</tp:taxon-name-part><tp:taxon-name-part taxon-name-part-type="species" reg="scandens">scandens</tp:taxon-name-part></tp:taxon-name></italic> sp. nov., male prosoma, anterior view, RMNH.ARA.18255, scale bar 1 mm    </p></caption><graphic xmlns:xlink="http://www.w3.org/1999/xlink" xlink:href="bdj-12-e129438-g015_a.png" xlink:type="simple" position="float" orientation="portrait" id="oo_1060947.png"><uri content-type="original_file" xlink:type="simple">https://binary.pensoft.net/fig/1060947</uri></graphic></fig><fig id="F11693057" position="float" orientation="portrait"><object-id xmlns:xlink="http://www.w3.org/1999/xlink" content-type="arpha" xlink:type="simple">2B4C8C7B-2CE1-58B4-B482-0C113C7DE9A4</object-id><object-id xmlns:xlink="http://www.w3.org/1999/xlink" content-type="doi" xlink:type="simple">10.3897/BDJ.12.e129438.figure15b</object-id><label>Figure 15b.</label><caption><p><italic><tp:taxon-name><tp:taxon-name-part taxon-name-part-type="genus" reg="Phintelloides">Phintelloides</tp:taxon-name-part><tp:taxon-name-part taxon-name-part-type="species" reg="scandens">scandens</tp:taxon-name-part></tp:taxon-name></italic> sp. nov., female prosoma, anterior view, RMNH.ARA.18257, scale bar 1 mm   </p></caption><graphic xmlns:xlink="http://www.w3.org/1999/xlink" xlink:href="bdj-12-e129438-g015_b.png" xlink:type="simple" position="float" orientation="portrait" id="oo_1060948.png"><uri content-type="original_file" xlink:type="simple">https://binary.pensoft.net/fig/1060948</uri></graphic></fig><fig-group id="F11693114" position="float" orientation="portrait"><caption><p><italic><tp:taxon-name><tp:taxon-name-part taxon-name-part-type="genus" reg="Phintelloides">Phintelloides</tp:taxon-name-part><tp:taxon-name-part taxon-name-part-type="species" reg="versicolor">versicolor</tp:taxon-name-part></tp:taxon-name></italic> (C. L. Koch, 1846) and <italic><tp:taxon-name><tp:taxon-name-part taxon-name-part-type="genus" reg="Phintelloides">Phintelloides</tp:taxon-name-part><tp:taxon-name-part taxon-name-part-type="species" reg="munita">munita</tp:taxon-name-part></tp:taxon-name> </italic>(Bösenberg &amp; Strand, 1906), photographs of preserved male and female specimens </p></caption><fig id="F11693119" position="float" orientation="portrait"><object-id xmlns:xlink="http://www.w3.org/1999/xlink" content-type="arpha" xlink:type="simple">2805352C-A369-5750-9F5A-47569CFA3B02</object-id><object-id xmlns:xlink="http://www.w3.org/1999/xlink" content-type="doi" xlink:type="simple">10.3897/BDJ.12.e129438.figure17a</object-id><label>Figure 17a.</label><caption><p><italic><tp:taxon-name><tp:taxon-name-part taxon-name-part-type="genus" reg="Phintelloides">Phintelloides</tp:taxon-name-part><tp:taxon-name-part taxon-name-part-type="species" reg="versicolor">versicolor</tp:taxon-name-part></tp:taxon-name></italic> (C. L. Koch, 1846), male habitus, dorsal view, RMNH.ARA.18261    </p></caption><graphic xmlns:xlink="http://www.w3.org/1999/xlink" xlink:href="bdj-12-e129438-g017_a.png" xlink:type="simple" position="float" orientation="portrait" id="oo_1060990.png"><uri content-type="original_file" xlink:type="simple">https://binary.pensoft.net/fig/1060990</uri></graphic></fig><fig id="F11693120" position="float" orientation="portrait"><object-id xmlns:xlink="http://www.w3.org/1999/xlink" content-type="arpha" xlink:type="simple">7136C1F2-08CF-56C9-B814-69C1FE9C2B34</object-id><object-id xmlns:xlink="http://www.w3.org/1999/xlink" content-type="doi" xlink:type="simple">10.3897/BDJ.12.e129438.figure17b</object-id><label>Figure 17b.</label><caption><p><italic><tp:taxon-name><tp:taxon-name-part taxon-name-part-type="genus" reg="Phintelloides">Phintelloides</tp:taxon-name-part><tp:taxon-name-part taxon-name-part-type="species" reg="versicolor">versicolor</tp:taxon-name-part></tp:taxon-name></italic> (C. L. Koch, 1846), female habitus, dorsal view, CM 19264  </p></caption><graphic xmlns:xlink="http://www.w3.org/1999/xlink" xlink:href="bdj-12-e129438-g017_b.png" xlink:type="simple" position="float" orientation="portrait" id="oo_1060991.png"><uri content-type="original_file" xlink:type="simple">https://binary.pensoft.net/fig/1060991</uri></graphic></fig><fig id="F11693121" position="float" orientation="portrait"><object-id xmlns:xlink="http://www.w3.org/1999/xlink" content-type="arpha" xlink:type="simple">8E527DD5-B919-5672-8B98-B2E2A9CDCEDB</object-id><object-id xmlns:xlink="http://www.w3.org/1999/xlink" content-type="doi" xlink:type="simple">10.3897/BDJ.12.e129438.figure17c</object-id><label>Figure 17c.</label><caption><p><italic><tp:taxon-name><tp:taxon-name-part taxon-name-part-type="genus" reg="Phintelloides">Phintelloides</tp:taxon-name-part><tp:taxon-name-part taxon-name-part-type="species" reg="versicolor">versicolor</tp:taxon-name-part></tp:taxon-name></italic> (C. L. Koch, 1846), male face, RMNH.ARA.18261  </p></caption><graphic xmlns:xlink="http://www.w3.org/1999/xlink" xlink:href="bdj-12-e129438-g017_c.png" xlink:type="simple" position="float" orientation="portrait" id="oo_1060992.png"><uri content-type="original_file" xlink:type="simple">https://binary.pensoft.net/fig/1060992</uri></graphic></fig><fig id="F11693122" position="float" orientation="portrait"><object-id xmlns:xlink="http://www.w3.org/1999/xlink" content-type="arpha" xlink:type="simple">5BA7F213-CFE8-5BF4-A21B-FB3EFF0F96D1</object-id><object-id xmlns:xlink="http://www.w3.org/1999/xlink" content-type="doi" xlink:type="simple">10.3897/BDJ.12.e129438.figure17d</object-id><label>Figure 17d.</label><caption><p><italic><tp:taxon-name><tp:taxon-name-part taxon-name-part-type="genus" reg="Phintelloides">Phintelloides</tp:taxon-name-part><tp:taxon-name-part taxon-name-part-type="species" reg="versicolor">versicolor</tp:taxon-name-part></tp:taxon-name></italic> (C. L. Koch, 1846), female face, CM 19264  </p></caption><graphic xmlns:xlink="http://www.w3.org/1999/xlink" xlink:href="bdj-12-e129438-g017_d.png" xlink:type="simple" position="float" orientation="portrait" id="oo_1060993.png"><uri content-type="original_file" xlink:type="simple">https://binary.pensoft.net/fig/1060993</uri></graphic></fig><fig id="F11693123" position="float" orientation="portrait"><object-id xmlns:xlink="http://www.w3.org/1999/xlink" content-type="arpha" xlink:type="simple">36B8D8CE-B2DE-5B34-BF92-F359151CD5E6</object-id><object-id xmlns:xlink="http://www.w3.org/1999/xlink" content-type="doi" xlink:type="simple">10.3897/BDJ.12.e129438.figure17e</object-id><label>Figure 17e.</label><caption><p><italic><tp:taxon-name><tp:taxon-name-part taxon-name-part-type="genus" reg="Phintelloides">Phintelloides</tp:taxon-name-part><tp:taxon-name-part taxon-name-part-type="species" reg="munita">munita</tp:taxon-name-part></tp:taxon-name></italic> (Bösenberg &amp; Strand, 1906), female habitus, dorsal view, CM 15605    </p></caption><graphic xmlns:xlink="http://www.w3.org/1999/xlink" xlink:href="bdj-12-e129438-g017_e.png" xlink:type="simple" position="float" orientation="portrait" id="oo_1060994.png"><uri content-type="original_file" xlink:type="simple">https://binary.pensoft.net/fig/1060994</uri></graphic></fig><fig id="F11693124" position="float" orientation="portrait"><object-id xmlns:xlink="http://www.w3.org/1999/xlink" content-type="arpha" xlink:type="simple">B0DE3A4C-DCCA-5C11-B4A0-0409E0929C68</object-id><object-id xmlns:xlink="http://www.w3.org/1999/xlink" content-type="doi" xlink:type="simple">10.3897/BDJ.12.e129438.figure17f</object-id><label>Figure 17f.</label><caption><p><italic><tp:taxon-name><tp:taxon-name-part taxon-name-part-type="genus" reg="Phintelloides">Phintelloides</tp:taxon-name-part><tp:taxon-name-part taxon-name-part-type="species" reg="munita">munita</tp:taxon-name-part></tp:taxon-name></italic> (Bösenberg &amp; Strand, 1906), female face, CM 15605   </p></caption><graphic xmlns:xlink="http://www.w3.org/1999/xlink" xlink:href="bdj-12-e129438-g017_f.png" xlink:type="simple" position="float" orientation="portrait" id="oo_1060995.png"><uri content-type="original_file" xlink:type="simple">https://binary.pensoft.net/fig/1060995</uri></graphic></fig></fig-group><fig id="F11693120" position="float" orientation="portrait"><object-id xmlns:xlink="http://www.w3.org/1999/xlink" content-type="arpha" xlink:type="simple">7136C1F2-08CF-56C9-B814-69C1FE9C2B34</object-id><object-id xmlns:xlink="http://www.w3.org/1999/xlink" content-type="doi" xlink:type="simple">10.3897/BDJ.12.e129438.figure17b</object-id><label>Figure 17b.</label><caption><p><italic><tp:taxon-name><tp:taxon-name-part taxon-name-part-type="genus" reg="Phintelloides">Phintelloides</tp:taxon-name-part><tp:taxon-name-part taxon-name-part-type="species" reg="versicolor">versicolor</tp:taxon-name-part></tp:taxon-name></italic> (C. L. Koch, 1846), female habitus, dorsal view, CM 19264  </p></caption><graphic xmlns:xlink="http://www.w3.org/1999/xlink" xlink:href="bdj-12-e129438-g017_b.png" xlink:type="simple" position="float" orientation="portrait" id="oo_1060991.png"><uri content-type="original_file" xlink:type="simple">https://binary.pensoft.net/fig/1060991</uri></graphic></fig><fig id="F11693123" position="float" orientation="portrait"><object-id xmlns:xlink="http://www.w3.org/1999/xlink" content-type="arpha" xlink:type="simple">36B8D8CE-B2DE-5B34-BF92-F359151CD5E6</object-id><object-id xmlns:xlink="http://www.w3.org/1999/xlink" content-type="doi" xlink:type="simple">10.3897/BDJ.12.e129438.figure17e</object-id><label>Figure 17e.</label><caption><p><italic><tp:taxon-name><tp:taxon-name-part taxon-name-part-type="genus" reg="Phintelloides">Phintelloides</tp:taxon-name-part><tp:taxon-name-part taxon-name-part-type="species" reg="munita">munita</tp:taxon-name-part></tp:taxon-name></italic> (Bösenberg &amp; Strand, 1906), female habitus, dorsal view, CM 15605    </p></caption><graphic xmlns:xlink="http://www.w3.org/1999/xlink" xlink:href="bdj-12-e129438-g017_e.png" xlink:type="simple" position="float" orientation="portrait" id="oo_1060994.png"><uri content-type="original_file" xlink:type="simple">https://binary.pensoft.net/fig/1060994</uri></graphic></fig></tp:treatment-sec><ref-list><ref id="B11211291"><element-citation xmlns:xlink="http://www.w3.org/1999/xlink" publication-type="article" xlink:type="simple"><person-group person-group-type="author"><name name-style="western"><surname>Kanesharatnam</surname><given-names>N.</given-names></name><name name-style="western"><surname>Benjamin</surname><given-names>S. P.</given-names></name></person-group><year>2019</year><article-title>Multilocus genetic and morphological phylogenetic analysis reveals a radiation of shiny South Asian jumping spiders (<tp:taxon-name><tp:taxon-name-part taxon-name-part-type="order">Araneae</tp:taxon-name-part></tp:taxon-name>, <tp:taxon-name><tp:taxon-name-part taxon-name-part-type="family">Salticidae</tp:taxon-name-part></tp:taxon-name>)</article-title><source>ZooKeys</source><volume>839</volume><fpage>1</fpage><lpage>81</lpage><pub-id pub-id-type="doi">10.3897/zookeys.839.283</pub-id></element-citation></ref></ref-list></tp:taxon-treatment>
