# Supplementary material for: The genera Chrysillaand Phintelloidesrevisited with the description of a new species (Araneae, Salticidae) using digital specimen DOIs and nanopublications
Source: Biodivers Data J. 2024 Sep 3;12:e129438. doi: 10.3897/BDJ.12.e129438 (PMC11387838; doi:10.3897/BDJ.12.e129438)
Supplement: XML Treatment for Phintelloides flavumi [file BDJ.12.e129438-treatment6.xml]

<!DOCTYPE tp:taxon-treatment
  PUBLIC "-//TaxonX//DTD Taxonomic Treatment Publishing DTD v0 20100105//EN" "tax-treatment-NSO.dtd">
<tp:taxon-treatment xmlns:tp="http://www.plazi.org/taxpub"><tp:treatment-meta><mixed-citation publication-type="journal"><person-group><name><surname>Deeleman-Reinhold</surname><given-names>Christa L.</given-names></name><name><surname>Addink</surname><given-names>Wouter</given-names></name><name><surname>Miller</surname><given-names>Jeremy A.</given-names></name></person-group><article-title>The genera <italic><tp:taxon-name><tp:taxon-name-part taxon-name-part-type="genus" reg="Chrysilla">Chrysilla</tp:taxon-name-part></tp:taxon-name></italic>and <italic><tp:taxon-name><tp:taxon-name-part taxon-name-part-type="genus" reg="Phintelloides">Phintelloides</tp:taxon-name-part></tp:taxon-name></italic>revisited with the description of a new species (<tp:taxon-name><tp:taxon-name-part taxon-name-part-type="order">Araneae</tp:taxon-name-part></tp:taxon-name>, <tp:taxon-name><tp:taxon-name-part taxon-name-part-type="family">Salticidae</tp:taxon-name-part></tp:taxon-name>) using digital specimen DOIs and nanopublications</article-title><source>Biodivers Data J</source><day>03</day><month>09</month><year>2024</year><volume>12</volume><pub-id pub-id-type="doi">10.3897/BDJ.12.e129438</pub-id></mixed-citation></tp:treatment-meta><tp:nomenclature><tp:taxon-name>
            <object-id xmlns:xlink="http://www.w3.org/1999/xlink" content-type="arpha" xlink:type="simple">0144CA91-EFD8-5A96-9CBA-BAA99FC79FA0</object-id>
            <tp:taxon-name-part taxon-name-part-type="genus">Phintelloides</tp:taxon-name-part>
            <tp:taxon-name-part taxon-name-part-type="species">flavumi</tp:taxon-name-part>
            <object-id xmlns:xlink="http://www.w3.org/1999/xlink" xlink:type="simple" object-id-type="Catalogue of Life">https://www.checklistbank.org/dataset/288943/taxon/76YQL</object-id>
          </tp:taxon-name><tp:taxon-authority>Kanesharatnam &amp; Benjamin, 2019</tp:taxon-authority><tp:nomenclature-citation-list><tp:nomenclature-citation><tp:taxon-name>
                <tp:taxon-name-part taxon-name-part-type="genus" reg="Phintelloides"/>
                <tp:taxon-name-part taxon-name-part-type="genus" reg="Phintelloides"/>
                <tp:taxon-name-part taxon-name-part-type="species" reg="flavumi"/>
              </tp:taxon-name><comment>World Spider Catalog: <ext-link xmlns:xlink="http://www.w3.org/1999/xlink" ext-link-type="uri" xlink:href="https://wsc.nmbe.ch/species/57423/Phintelloides_flavumi" xlink:type="simple">urn:lsid:nmbe.ch:spidersp:051095</ext-link></comment></tp:nomenclature-citation><tp:nomenclature-citation><tp:taxon-name>
                <tp:taxon-name-part taxon-name-part-type="genus" reg="Phintelloides"/>
                <tp:taxon-name-part taxon-name-part-type="genus" reg="Phintelloides"/>
                <tp:taxon-name-part taxon-name-part-type="species" reg="flavumi"/>
              </tp:taxon-name><comment><italic><tp:taxon-name><tp:taxon-name-part taxon-name-part-type="genus" reg="Phintelloides">Phintelloides</tp:taxon-name-part><tp:taxon-name-part taxon-name-part-type="species" reg="flavumi">flavumi</tp:taxon-name-part></tp:taxon-name></italic> Kanesharatnam &amp; Benjamin, 2019 - <xref ref-type="bibr" rid="B11211291">Kanesharatnam and Benjamin 2019</xref>: 35, figs 3, 10A-D, 14A-F, 15A-E, 16A-D (mf) Sri Lanka.</comment></tp:nomenclature-citation></tp:nomenclature-citation-list></tp:nomenclature><tp:treatment-sec sec-type="materials"><title>Materials</title><list list-type="alpha-lower" list-content="occurrences"><list-item><p><bold>Type status:</bold> <named-content xmlns:xlink="http://www.w3.org/1999/xlink" content-type="dwc:typeStatus" xlink:type="simple">Other material</named-content>. <bold>Occurrence:</bold> catalogNumber: <named-content xmlns:xlink="http://www.w3.org/1999/xlink" content-type="dwc:catalogNumber" xlink:type="simple">RMNH.ARA.18250</named-content>; recordedBy: <named-content xmlns:xlink="http://www.w3.org/1999/xlink" content-type="dwc:recordedBy" xlink:type="simple">P. R. &amp; C. L. Deeleman</named-content>; individualCount: <named-content xmlns:xlink="http://www.w3.org/1999/xlink" content-type="dwc:individualCount" xlink:type="simple">1</named-content>; sex: <named-content xmlns:xlink="http://www.w3.org/1999/xlink" content-type="dwc:sex" xlink:type="simple">female</named-content>; lifeStage: <named-content xmlns:xlink="http://www.w3.org/1999/xlink" content-type="dwc:lifeStage" xlink:type="simple">adult</named-content>; otherCatalogNumbers: <named-content xmlns:xlink="http://www.w3.org/1999/xlink" content-type="dwc:otherCatalogNumbers" xlink:type="simple"><ext-link ext-link-type="uri" xlink:href="https://doi.org/10.3535/B59-03B-FWV" xlink:type="simple">https://doi.org/10.3535/B59-03B-FWV</ext-link></named-content>; occurrenceID: <named-content xmlns:xlink="http://www.w3.org/1999/xlink" content-type="dwc:occurrenceID" xlink:type="simple">3E2FBFE3-4F1C-54E0-AC09-B662B82EFF44</named-content>; <bold>Taxon:</bold> scientificName: <named-content xmlns:xlink="http://www.w3.org/1999/xlink" content-type="dwc:scientificName" xlink:type="simple"><tp:taxon-name><tp:taxon-name-part taxon-name-part-type="genus" reg="Phintelloides">Phintelloides</tp:taxon-name-part><tp:taxon-name-part taxon-name-part-type="species" reg="flavumi">flavumi</tp:taxon-name-part></tp:taxon-name></named-content>; <bold>Location:</bold> country: <named-content xmlns:xlink="http://www.w3.org/1999/xlink" content-type="dwc:country" xlink:type="simple">Sri Lanka</named-content>; locality: <named-content xmlns:xlink="http://www.w3.org/1999/xlink" content-type="dwc:locality" xlink:type="simple">Rathnapura</named-content>; verbatimCoordinates: <named-content xmlns:xlink="http://www.w3.org/1999/xlink" content-type="dwc:verbatimCoordinates" xlink:type="simple">6°42'N 80°23'E</named-content>; decimalLatitude: <named-content xmlns:xlink="http://www.w3.org/1999/xlink" content-type="dwc:decimalLatitude" xlink:type="simple">6.7</named-content>; decimalLongitude: <named-content xmlns:xlink="http://www.w3.org/1999/xlink" content-type="dwc:decimalLongitude" xlink:type="simple">80.383333333333</named-content>; <bold>Event:</bold> eventDate: <named-content xmlns:xlink="http://www.w3.org/1999/xlink" content-type="dwc:eventDate" xlink:type="simple">1981-08-22/23</named-content>; habitat: <named-content xmlns:xlink="http://www.w3.org/1999/xlink" content-type="dwc:habitat" xlink:type="simple">forest below tennis club</named-content>; <bold>Record Level:</bold> institutionID: <named-content xmlns:xlink="http://www.w3.org/1999/xlink" content-type="dwc:institutionID" xlink:type="simple"><ext-link ext-link-type="uri" xlink:href="https://ror.org/0566bfb96" xlink:type="simple">https://ror.org/0566bfb96</ext-link></named-content>; institutionCode: <named-content xmlns:xlink="http://www.w3.org/1999/xlink" content-type="dwc:institutionCode" xlink:type="simple">RMNH</named-content>; basisOfRecord: <named-content xmlns:xlink="http://www.w3.org/1999/xlink" content-type="dwc:basisOfRecord" xlink:type="simple">PreservedSpecimen</named-content></p></list-item></list></tp:treatment-sec><tp:treatment-sec sec-type="Description"><title>Description</title><p><bold>Additions to the description. Female.</bold> The total length of our female is similar to that given for the type specimen, however the legs in our specimen are 50% shorter than the legs measured in the type specimen; the posterior legs are longer than the anterior legs unlike the type material. The underside of the abdomen has small iridescent scales, like <italic><tp:taxon-name><tp:taxon-name-part taxon-name-part-type="genus" reg="Phintelloides"/><tp:taxon-name-part taxon-name-part-type="species" reg="scandens">scandens</tp:taxon-name-part></tp:taxon-name></italic>. Fig. <xref ref-type="fig" rid="F11691603">11</xref><xref ref-type="fig" rid="F11691621">a</xref>, <xref ref-type="fig" rid="F11691623">c</xref> shows the vulva, cleared in clove oil, viewed from ventral and ventrolateral. The bird’s neck-shaped curve tilts in ventral direction. The funnel-shaped openings (Fig. <xref ref-type="fig" rid="F11691603">11</xref><xref ref-type="fig" rid="F11691623">c</xref>) are the atrium (a), the copulatory opening is at the bottom of the funnel. As in <italic><tp:taxon-name><tp:taxon-name-part taxon-name-part-type="genus" reg="Chrysilla">Chrysilla</tp:taxon-name-part></tp:taxon-name></italic>. the atrium is delineated by an upper and a lower projection of the duct wall suggesting an opened birds’ beak. In male <italic><tp:taxon-name><tp:taxon-name-part taxon-name-part-type="genus" reg="Phintelloides">P.</tp:taxon-name-part><tp:taxon-name-part taxon-name-part-type="species" reg="flavumi">flavumi</tp:taxon-name-part></tp:taxon-name></italic>, according the description the embolar tegular branch is shorter than the adjacent tegulum; this would agree with the concept that during copulation, the bird’s beak (the atrium) lodges the tip of the etb and swallows the embolus through the copulatory opening whereas the more anteriorly situated cavity on the inner birds’ neck curve (Fig. <xref ref-type="fig" rid="F11691603">11</xref><xref ref-type="fig" rid="F11691624">d</xref>: ibc) is spatially correctly situated to receive the tegular tip and at the same time fix the base on the posterior pocket (see sketch of <italic><tp:taxon-name><tp:taxon-name-part taxon-name-part-type="genus" reg="Phintelloides">P.</tp:taxon-name-part><tp:taxon-name-part taxon-name-part-type="species" reg="scandens">scandens</tp:taxon-name-part></tp:taxon-name>, Fig. <xref ref-type="fig" rid="F11691294">1</xref><xref ref-type="fig" rid="F12021109">c</xref></italic>). Measurements. Total length 4.50, Carapace 2.0 long, 1.65 wide, 1.00 high. Abdomen 2.50 long.<italic> </italic>Legs: I 3.75 (1.15– 0.65 – 0.85 - 0.60 – 0.50),<italic> </italic>leg II 3.70 (1.15– 0.60 – 0.90 – 0.55 -0.50),<italic> </italic>leg III 4.30 (1.40 – 0.60 – 0.90 – 1.00 – 0.40),<italic> </italic>Leg IV 4.30 (1.50 – 0.55 – 0.85 – 0.90 – 0.50), palp 0.70 – 0.60 – 0.30 - 0.35. Epigyne 0.25 wide, 0.30 long.</p></tp:treatment-sec><tp:treatment-sec><!--Section generated to contain objects referenced in tp:taxon-treatment.--><fig-group id="F11691603" position="float" orientation="portrait"><caption><p><italic><tp:taxon-name><tp:taxon-name-part taxon-name-part-type="genus" reg="Phintelloides">Phintelloides</tp:taxon-name-part><tp:taxon-name-part taxon-name-part-type="species" reg="flavumi">flavumi</tp:taxon-name-part></tp:taxon-name></italic> Kanesharatnam &amp; Benjamin, 2019, photographs and illustrations of female reproductive structures</p></caption><fig id="F11691621" position="float" orientation="portrait"><object-id xmlns:xlink="http://www.w3.org/1999/xlink" content-type="arpha" xlink:type="simple">220CF138-3E1F-5756-85B8-D11F62A4F8BC</object-id><object-id xmlns:xlink="http://www.w3.org/1999/xlink" content-type="doi" xlink:type="simple">10.3897/BDJ.12.e129438.figure11a</object-id><label>Figure 11a.</label><caption><p><italic><tp:taxon-name><tp:taxon-name-part taxon-name-part-type="genus" reg="Phintelloides">Phintelloides</tp:taxon-name-part><tp:taxon-name-part taxon-name-part-type="species" reg="flavumi">flavumi</tp:taxon-name-part></tp:taxon-name></italic> Kanesharatnam &amp; Benjamin, 2019, female vulva, dorsal view, RMNH.ARA.18250  </p></caption><graphic xmlns:xlink="http://www.w3.org/1999/xlink" xlink:href="bdj-12-e129438-g011_a.png" xlink:type="simple" position="float" orientation="portrait" id="oo_1126580.png"><uri content-type="original_file" xlink:type="simple">https://binary.pensoft.net/fig/1126580</uri></graphic></fig><fig id="F11691622" position="float" orientation="portrait"><object-id xmlns:xlink="http://www.w3.org/1999/xlink" content-type="arpha" xlink:type="simple">643E3765-D308-5D8A-9657-DDEDBA72D9BA</object-id><object-id xmlns:xlink="http://www.w3.org/1999/xlink" content-type="doi" xlink:type="simple">10.3897/BDJ.12.e129438.figure11b</object-id><label>Figure 11b.</label><caption><p><italic><tp:taxon-name><tp:taxon-name-part taxon-name-part-type="genus" reg="Phintelloides">Phintelloides</tp:taxon-name-part><tp:taxon-name-part taxon-name-part-type="species" reg="flavumi">flavumi</tp:taxon-name-part></tp:taxon-name></italic> Kanesharatnam &amp; Benjamin, 2019, female vulva, dorsal view, illustration <bold>a</bold> atrium <bold>fd</bold> ferilization ducts. Scale bar 0.1 mm   </p></caption><graphic xmlns:xlink="http://www.w3.org/1999/xlink" xlink:href="bdj-12-e129438-g011_b.png" xlink:type="simple" position="float" orientation="portrait" id="oo_1126581.png"><uri content-type="original_file" xlink:type="simple">https://binary.pensoft.net/fig/1126581</uri></graphic></fig><fig id="F11691623" position="float" orientation="portrait"><object-id xmlns:xlink="http://www.w3.org/1999/xlink" content-type="arpha" xlink:type="simple">D8E27887-E127-53A0-B0A0-AA72C2822ACB</object-id><object-id xmlns:xlink="http://www.w3.org/1999/xlink" content-type="doi" xlink:type="simple">10.3897/BDJ.12.e129438.figure11c</object-id><label>Figure 11c.</label><caption><p><italic><tp:taxon-name><tp:taxon-name-part taxon-name-part-type="genus" reg="Phintelloides">Phintelloides</tp:taxon-name-part><tp:taxon-name-part taxon-name-part-type="species" reg="flavumi">flavumi</tp:taxon-name-part></tp:taxon-name></italic> Kanesharatnam &amp; Benjamin, 2019, female vulva, oblique view, RMNH.ARA.18250  </p></caption><graphic xmlns:xlink="http://www.w3.org/1999/xlink" xlink:href="bdj-12-e129438-g011_c.png" xlink:type="simple" position="float" orientation="portrait" id="oo_1126582.png"><uri content-type="original_file" xlink:type="simple">https://binary.pensoft.net/fig/1126582</uri></graphic></fig><fig id="F11691624" position="float" orientation="portrait"><object-id xmlns:xlink="http://www.w3.org/1999/xlink" content-type="arpha" xlink:type="simple">02BEE36A-5DA5-5A85-810E-10C06B8577AE</object-id><object-id xmlns:xlink="http://www.w3.org/1999/xlink" content-type="doi" xlink:type="simple">10.3897/BDJ.12.e129438.figure11d</object-id><label>Figure 11d.</label><caption><p><italic><tp:taxon-name><tp:taxon-name-part taxon-name-part-type="genus" reg="Phintelloides">Phintelloides</tp:taxon-name-part><tp:taxon-name-part taxon-name-part-type="species" reg="flavumi">flavumi</tp:taxon-name-part></tp:taxon-name></italic> Kanesharatnam &amp; Benjamin, 2019, female vulva, oblique view, illustration <bold>a</bold> atrium <bold>bnc</bold> bird’s neck curve <bold>co</bold> copulatory opening <bold>ibc</bold> inner bend of bird’s-neck shaped curve <bold>pp</bold> posterior pockets  </p></caption><graphic xmlns:xlink="http://www.w3.org/1999/xlink" xlink:href="bdj-12-e129438-g011_d.png" xlink:type="simple" position="float" orientation="portrait" id="oo_1126584.png"><uri content-type="original_file" xlink:type="simple">https://binary.pensoft.net/fig/1126584</uri></graphic></fig></fig-group><fig id="F11691621" position="float" orientation="portrait"><object-id xmlns:xlink="http://www.w3.org/1999/xlink" content-type="arpha" xlink:type="simple">220CF138-3E1F-5756-85B8-D11F62A4F8BC</object-id><object-id xmlns:xlink="http://www.w3.org/1999/xlink" content-type="doi" xlink:type="simple">10.3897/BDJ.12.e129438.figure11a</object-id><label>Figure 11a.</label><caption><p><italic><tp:taxon-name><tp:taxon-name-part taxon-name-part-type="genus" reg="Phintelloides">Phintelloides</tp:taxon-name-part><tp:taxon-name-part taxon-name-part-type="species" reg="flavumi">flavumi</tp:taxon-name-part></tp:taxon-name></italic> Kanesharatnam &amp; Benjamin, 2019, female vulva, dorsal view, RMNH.ARA.18250  </p></caption><graphic xmlns:xlink="http://www.w3.org/1999/xlink" xlink:href="bdj-12-e129438-g011_a.png" xlink:type="simple" position="float" orientation="portrait" id="oo_1126580.png"><uri content-type="original_file" xlink:type="simple">https://binary.pensoft.net/fig/1126580</uri></graphic></fig><fig id="F11691623" position="float" orientation="portrait"><object-id xmlns:xlink="http://www.w3.org/1999/xlink" content-type="arpha" xlink:type="simple">D8E27887-E127-53A0-B0A0-AA72C2822ACB</object-id><object-id xmlns:xlink="http://www.w3.org/1999/xlink" content-type="doi" xlink:type="simple">10.3897/BDJ.12.e129438.figure11c</object-id><label>Figure 11c.</label><caption><p><italic><tp:taxon-name><tp:taxon-name-part taxon-name-part-type="genus" reg="Phintelloides">Phintelloides</tp:taxon-name-part><tp:taxon-name-part taxon-name-part-type="species" reg="flavumi">flavumi</tp:taxon-name-part></tp:taxon-name></italic> Kanesharatnam &amp; Benjamin, 2019, female vulva, oblique view, RMNH.ARA.18250  </p></caption><graphic xmlns:xlink="http://www.w3.org/1999/xlink" xlink:href="bdj-12-e129438-g011_c.png" xlink:type="simple" position="float" orientation="portrait" id="oo_1126582.png"><uri content-type="original_file" xlink:type="simple">https://binary.pensoft.net/fig/1126582</uri></graphic></fig><fig id="F11691624" position="float" orientation="portrait"><object-id xmlns:xlink="http://www.w3.org/1999/xlink" content-type="arpha" xlink:type="simple">02BEE36A-5DA5-5A85-810E-10C06B8577AE</object-id><object-id xmlns:xlink="http://www.w3.org/1999/xlink" content-type="doi" xlink:type="simple">10.3897/BDJ.12.e129438.figure11d</object-id><label>Figure 11d.</label><caption><p><italic><tp:taxon-name><tp:taxon-name-part taxon-name-part-type="genus" reg="Phintelloides">Phintelloides</tp:taxon-name-part><tp:taxon-name-part taxon-name-part-type="species" reg="flavumi">flavumi</tp:taxon-name-part></tp:taxon-name></italic> Kanesharatnam &amp; Benjamin, 2019, female vulva, oblique view, illustration <bold>a</bold> atrium <bold>bnc</bold> bird’s neck curve <bold>co</bold> copulatory opening <bold>ibc</bold> inner bend of bird’s-neck shaped curve <bold>pp</bold> posterior pockets  </p></caption><graphic xmlns:xlink="http://www.w3.org/1999/xlink" xlink:href="bdj-12-e129438-g011_d.png" xlink:type="simple" position="float" orientation="portrait" id="oo_1126584.png"><uri content-type="original_file" xlink:type="simple">https://binary.pensoft.net/fig/1126584</uri></graphic></fig><fig-group id="F11691294" position="float" orientation="portrait"><caption><p>Annotated illustrations and photographs of male pedipalp in <italic><tp:taxon-name><tp:taxon-name-part taxon-name-part-type="genus" reg="Chrysilla">Chrysilla</tp:taxon-name-part><tp:taxon-name-part taxon-name-part-type="species" reg="lauta">lauta</tp:taxon-name-part></tp:taxon-name></italic> Thorell, 1887</p></caption><fig id="F12021107" position="float" orientation="portrait"><object-id xmlns:xlink="http://www.w3.org/1999/xlink" content-type="arpha" xlink:type="simple">9ACCD6CB-3303-55EC-B83D-5DBD442678ED</object-id><object-id xmlns:xlink="http://www.w3.org/1999/xlink" content-type="doi" xlink:type="simple">10.3897/BDJ.12.e129438.figure1a</object-id><label>Figure 1a.</label><caption><p><italic><tp:taxon-name><tp:taxon-name-part taxon-name-part-type="genus" reg="Chrysilla">Chrysilla</tp:taxon-name-part><tp:taxon-name-part taxon-name-part-type="species" reg="lauta">lauta</tp:taxon-name-part></tp:taxon-name></italic> Thorell, 1887, left male pedipalp, ventral view <bold>cc</bold> cymbium cap <bold>ep</bold> embolus proper <bold>etb</bold> embolar tegular branch <bold>p</bold> distal projection of embolar tegular branch beyond retrolateral lobe of tegulum excluding embolus proper <bold>pt </bold>proximal lobe of tegulum <bold>rt </bold>retrolateral lobe of tegulum <bold>tbu</bold> tegular bump. Scale bar: 0.3 mm   </p></caption><graphic xmlns:xlink="http://www.w3.org/1999/xlink" xlink:href="bdj-12-e129438-g001_a.png" xlink:type="simple" position="float" orientation="portrait" id="oo_1126592.png"><uri content-type="original_file" xlink:type="simple">https://binary.pensoft.net/fig/1126592</uri></graphic></fig><fig id="F12021108" position="float" orientation="portrait"><object-id xmlns:xlink="http://www.w3.org/1999/xlink" content-type="arpha" xlink:type="simple">955EBD6C-2AA3-5B22-A99E-EB8D29A8C6F3</object-id><object-id xmlns:xlink="http://www.w3.org/1999/xlink" content-type="doi" xlink:type="simple">10.3897/BDJ.12.e129438.figure1b</object-id><label>Figure 1b.</label><caption><p><italic><tp:taxon-name><tp:taxon-name-part taxon-name-part-type="genus" reg="Chrysilla">Chrysilla</tp:taxon-name-part><tp:taxon-name-part taxon-name-part-type="species" reg="lauta">lauta</tp:taxon-name-part></tp:taxon-name></italic> Thorell, 1887, left male pedipalp, retrolateral view. Scale bar: 0.3 mm  </p></caption><graphic xmlns:xlink="http://www.w3.org/1999/xlink" xlink:href="bdj-12-e129438-g001_b.png" xlink:type="simple" position="float" orientation="portrait" id="oo_1126593.png"><uri content-type="original_file" xlink:type="simple">https://binary.pensoft.net/fig/1126593</uri></graphic></fig><fig id="F12021109" position="float" orientation="portrait"><object-id xmlns:xlink="http://www.w3.org/1999/xlink" content-type="arpha" xlink:type="simple">FF1E1709-5C54-5ED2-9FE3-83B9E3FCE4EC</object-id><object-id xmlns:xlink="http://www.w3.org/1999/xlink" content-type="doi" xlink:type="simple">10.3897/BDJ.12.e129438.figure1c</object-id><label>Figure 1c.</label><caption><p><italic><tp:taxon-name><tp:taxon-name-part taxon-name-part-type="genus" reg="Chrysilla">Chrysilla</tp:taxon-name-part><tp:taxon-name-part taxon-name-part-type="species" reg="lauta">lauta</tp:taxon-name-part></tp:taxon-name> </italic>Thorell, 1887, ventral view, CM 15726, scale bar 0.2 mm    </p></caption><graphic xmlns:xlink="http://www.w3.org/1999/xlink" xlink:href="bdj-12-e129438-g001_c.png" xlink:type="simple" position="float" orientation="portrait" id="oo_1126594.png"><uri content-type="original_file" xlink:type="simple">https://binary.pensoft.net/fig/1126594</uri></graphic></fig><fig id="F12021110" position="float" orientation="portrait"><object-id xmlns:xlink="http://www.w3.org/1999/xlink" content-type="arpha" xlink:type="simple">8C493DF6-D10E-5DEF-AB89-0D51F74AEABB</object-id><object-id xmlns:xlink="http://www.w3.org/1999/xlink" content-type="doi" xlink:type="simple">10.3897/BDJ.12.e129438.figure1d</object-id><label>Figure 1d.</label><caption><p><italic><tp:taxon-name><tp:taxon-name-part taxon-name-part-type="genus" reg="Chrysilla">Chrysilla</tp:taxon-name-part><tp:taxon-name-part taxon-name-part-type="species" reg="lauta">lauta</tp:taxon-name-part></tp:taxon-name> </italic>Thorell, 1887, retrolateral view, CM 15726, scale bar 0.2 mm   </p></caption><graphic xmlns:xlink="http://www.w3.org/1999/xlink" xlink:href="bdj-12-e129438-g001_d.png" xlink:type="simple" position="float" orientation="portrait" id="oo_1126595.png"><uri content-type="original_file" xlink:type="simple">https://binary.pensoft.net/fig/1126595</uri></graphic></fig></fig-group><fig id="F12021109" position="float" orientation="portrait"><object-id xmlns:xlink="http://www.w3.org/1999/xlink" content-type="arpha" xlink:type="simple">FF1E1709-5C54-5ED2-9FE3-83B9E3FCE4EC</object-id><object-id xmlns:xlink="http://www.w3.org/1999/xlink" content-type="doi" xlink:type="simple">10.3897/BDJ.12.e129438.figure1c</object-id><label>Figure 1c.</label><caption><p><italic><tp:taxon-name><tp:taxon-name-part taxon-name-part-type="genus" reg="Chrysilla">Chrysilla</tp:taxon-name-part><tp:taxon-name-part taxon-name-part-type="species" reg="lauta">lauta</tp:taxon-name-part></tp:taxon-name> </italic>Thorell, 1887, ventral view, CM 15726, scale bar 0.2 mm    </p></caption><graphic xmlns:xlink="http://www.w3.org/1999/xlink" xlink:href="bdj-12-e129438-g001_c.png" xlink:type="simple" position="float" orientation="portrait" id="oo_1126594.png"><uri content-type="original_file" xlink:type="simple">https://binary.pensoft.net/fig/1126594</uri></graphic></fig></tp:treatment-sec><ref-list><ref id="B11211291"><element-citation xmlns:xlink="http://www.w3.org/1999/xlink" publication-type="article" xlink:type="simple"><person-group person-group-type="author"><name name-style="western"><surname>Kanesharatnam</surname><given-names>N.</given-names></name><name name-style="western"><surname>Benjamin</surname><given-names>S. P.</given-names></name></person-group><year>2019</year><article-title>Multilocus genetic and morphological phylogenetic analysis reveals a radiation of shiny South Asian jumping spiders (<tp:taxon-name><tp:taxon-name-part taxon-name-part-type="order">Araneae</tp:taxon-name-part></tp:taxon-name>, <tp:taxon-name><tp:taxon-name-part taxon-name-part-type="family">Salticidae</tp:taxon-name-part></tp:taxon-name>)</article-title><source>ZooKeys</source><volume>839</volume><fpage>1</fpage><lpage>81</lpage><pub-id pub-id-type="doi">10.3897/zookeys.839.283</pub-id></element-citation></ref></ref-list></tp:taxon-treatment>
