# Supplementary material for: The genera Chrysillaand Phintelloidesrevisited with the description of a new species (Araneae, Salticidae) using digital specimen DOIs and nanopublications
Source: Biodivers Data J. 2024 Sep 3;12:e129438. doi: 10.3897/BDJ.12.e129438 (PMC11387838; doi:10.3897/BDJ.12.e129438)
Supplement: XML Treatment for Phintelloides versicolor [file BDJ.12.e129438-treatment9.xml]

<!DOCTYPE tp:taxon-treatment
  PUBLIC "-//TaxonX//DTD Taxonomic Treatment Publishing DTD v0 20100105//EN" "tax-treatment-NSO.dtd">
<tp:taxon-treatment xmlns:tp="http://www.plazi.org/taxpub"><tp:treatment-meta><mixed-citation publication-type="journal"><person-group><name><surname>Deeleman-Reinhold</surname><given-names>Christa L.</given-names></name><name><surname>Addink</surname><given-names>Wouter</given-names></name><name><surname>Miller</surname><given-names>Jeremy A.</given-names></name></person-group><article-title>The genera <italic><tp:taxon-name><tp:taxon-name-part taxon-name-part-type="genus" reg="Chrysilla">Chrysilla</tp:taxon-name-part></tp:taxon-name></italic>and <italic><tp:taxon-name><tp:taxon-name-part taxon-name-part-type="genus" reg="Phintelloides">Phintelloides</tp:taxon-name-part></tp:taxon-name></italic>revisited with the description of a new species (<tp:taxon-name><tp:taxon-name-part taxon-name-part-type="order">Araneae</tp:taxon-name-part></tp:taxon-name>, <tp:taxon-name><tp:taxon-name-part taxon-name-part-type="family">Salticidae</tp:taxon-name-part></tp:taxon-name>) using digital specimen DOIs and nanopublications</article-title><source>Biodivers Data J</source><day>03</day><month>09</month><year>2024</year><volume>12</volume><pub-id pub-id-type="doi">10.3897/BDJ.12.e129438</pub-id></mixed-citation></tp:treatment-meta><tp:nomenclature><tp:taxon-name>
            <object-id xmlns:xlink="http://www.w3.org/1999/xlink" content-type="arpha" xlink:type="simple">ED448511-2CFA-5EB5-9F2B-97C0F1B469D1</object-id>
            <tp:taxon-name-part taxon-name-part-type="genus">Phintelloides</tp:taxon-name-part>
            <tp:taxon-name-part taxon-name-part-type="species">versicolor</tp:taxon-name-part>
            <object-id xmlns:xlink="http://www.w3.org/1999/xlink" xlink:type="simple" object-id-type="Catalogue of Life">https://www.checklistbank.org/dataset/288943/taxon/76Z2N</object-id>
          </tp:taxon-name><tp:taxon-authority>(C. L. Koch, 1846)</tp:taxon-authority><tp:nomenclature-citation-list><tp:nomenclature-citation><tp:taxon-name>
                <tp:taxon-name-part taxon-name-part-type="genus" reg="Phintelloides"/>
                <tp:taxon-name-part taxon-name-part-type="genus" reg="Phintelloides"/>
                <tp:taxon-name-part taxon-name-part-type="species" reg="versicolor"/>
              </tp:taxon-name><comment>World Spider Catalog: <ext-link xmlns:xlink="http://www.w3.org/1999/xlink" ext-link-type="uri" xlink:href="https://wsc.nmbe.ch/species/31947/Phintelloides_versicolor" xlink:type="simple">urn:lsid:nmbe.ch:spidersp:035557</ext-link></comment></tp:nomenclature-citation><tp:nomenclature-citation><tp:taxon-name>
                <tp:taxon-name-part taxon-name-part-type="genus" reg="Phintelloides"/>
                <tp:taxon-name-part taxon-name-part-type="genus" reg="Phintelloides"/>
                <tp:taxon-name-part taxon-name-part-type="species" reg="versicolor"/>
              </tp:taxon-name><comment><italic><tp:taxon-name><tp:taxon-name-part taxon-name-part-type="genus" reg="Plexippus">Plexippus</tp:taxon-name-part><tp:taxon-name-part taxon-name-part-type="species" reg="versicolor">versicolor</tp:taxon-name-part></tp:taxon-name> </italic>C. L. Koch, 1846 - <xref ref-type="bibr" rid="B11243944">Koch 1846</xref>: vol. 13: 103, fig. 1165 (m) Bintan [Bintang] Island, Indonesia.</comment></tp:nomenclature-citation><tp:nomenclature-citation><tp:taxon-name>
                <tp:taxon-name-part taxon-name-part-type="genus" reg="Phintelloides"/>
                <tp:taxon-name-part taxon-name-part-type="genus" reg="Phintelloides"/>
                <tp:taxon-name-part taxon-name-part-type="species" reg="versicolor"/>
              </tp:taxon-name><comment><italic><tp:taxon-name><tp:taxon-name-part taxon-name-part-type="genus" reg="Attus">Attus</tp:taxon-name-part><tp:taxon-name-part taxon-name-part-type="species" reg="versicolor">versicolor</tp:taxon-name-part></tp:taxon-name></italic> (C. L. Koch, 1846) - <xref ref-type="bibr" rid="B11243952">Walckenaer 1847</xref>: 426. </comment></tp:nomenclature-citation><tp:nomenclature-citation><tp:taxon-name>
                <tp:taxon-name-part taxon-name-part-type="genus" reg="Phintelloides"/>
                <tp:taxon-name-part taxon-name-part-type="genus" reg="Phintelloides"/>
                <tp:taxon-name-part taxon-name-part-type="species" reg="versicolor"/>
              </tp:taxon-name><comment><italic><tp:taxon-name><tp:taxon-name-part taxon-name-part-type="genus" reg="Maevia">Maevia</tp:taxon-name-part><tp:taxon-name-part taxon-name-part-type="species" reg="picta">picta</tp:taxon-name-part></tp:taxon-name></italic> C. L. Koch, 1848 - <xref ref-type="bibr" rid="B11243965">Koch 1848</xref>: vol 14: 72, fig. 1328 (f; juv m according to <xref ref-type="bibr" rid="B11243983">Thorell 1891</xref>) Bintan [Bintang] Island, Indonesia.</comment></tp:nomenclature-citation><tp:nomenclature-citation><tp:taxon-name>
                <tp:taxon-name-part taxon-name-part-type="genus" reg="Phintelloides"/>
                <tp:taxon-name-part taxon-name-part-type="genus" reg="Phintelloides"/>
                <tp:taxon-name-part taxon-name-part-type="species" reg="versicolor"/>
              </tp:taxon-name><comment><italic><tp:taxon-name><tp:taxon-name-part taxon-name-part-type="genus" reg="Chrysilla">Chrysilla</tp:taxon-name-part><tp:taxon-name-part taxon-name-part-type="species" reg="versicolor">versicolor</tp:taxon-name-part></tp:taxon-name></italic> (C. L. Koch, 1846) - <xref ref-type="bibr" rid="B11243983">Thorell 1891</xref>: 117 (mf; synonymy with <italic><tp:taxon-name><tp:taxon-name-part taxon-name-part-type="genus" reg="Mevia">Mevia</tp:taxon-name-part><tp:taxon-name-part taxon-name-part-type="species" reg="picta">picta</tp:taxon-name-part></tp:taxon-name></italic>) Indonesia (Bintang, Sumatra), Malaysia (Pinang), Singapore; <xref ref-type="bibr" rid="B11243992">Workman and Workman 1894</xref>: 10, pl. 10 (mf) Indonesia (Pinang, Sumatra, Bintang), Singapore; <xref ref-type="bibr" rid="B11231188">Simon 1901</xref>: 544; <xref ref-type="bibr" rid="B11211300">Żabka 1985</xref>: 211, figs 83-96 (mf) Vietnam.</comment></tp:nomenclature-citation><tp:nomenclature-citation><tp:taxon-name>
                <tp:taxon-name-part taxon-name-part-type="genus" reg="Phintelloides"/>
                <tp:taxon-name-part taxon-name-part-type="genus" reg="Phintelloides"/>
                <tp:taxon-name-part taxon-name-part-type="species" reg="versicolor"/>
              </tp:taxon-name><comment><italic><tp:taxon-name><tp:taxon-name-part taxon-name-part-type="genus" reg="Telamonia">Telamonia</tp:taxon-name-part><tp:taxon-name-part taxon-name-part-type="species" reg="leucaspis">leucaspis</tp:taxon-name-part></tp:taxon-name></italic> Simon, 1903 - <xref ref-type="bibr" rid="B11244035">Simon 1903b</xref>: 307 (m) Sumatra.<bold> syn. nov.</bold>;<bold> </bold><xref ref-type="bibr" rid="B11244121">Prószyński 1978</xref>: 336, fig. 11 (m).</comment></tp:nomenclature-citation><tp:nomenclature-citation><tp:taxon-name>
                <tp:taxon-name-part taxon-name-part-type="genus" reg="Phintelloides"/>
                <tp:taxon-name-part taxon-name-part-type="genus" reg="Phintelloides"/>
                <tp:taxon-name-part taxon-name-part-type="species" reg="versicolor"/>
              </tp:taxon-name><comment><italic><tp:taxon-name><tp:taxon-name-part taxon-name-part-type="genus" reg="Phintella">Phintella</tp:taxon-name-part><tp:taxon-name-part taxon-name-part-type="species" reg="leucaspis">leucaspis</tp:taxon-name-part></tp:taxon-name></italic> (Simon, 1903) - <xref ref-type="bibr" rid="B11244130">Bohdanowicz and Prószyński 1987</xref>: 112, figs 214-215 (m). </comment></tp:nomenclature-citation><tp:nomenclature-citation><tp:taxon-name>
                <tp:taxon-name-part taxon-name-part-type="genus" reg="Phintelloides"/>
                <tp:taxon-name-part taxon-name-part-type="genus" reg="Phintelloides"/>
                <tp:taxon-name-part taxon-name-part-type="species" reg="versicolor"/>
              </tp:taxon-name><comment><italic><tp:taxon-name><tp:taxon-name-part taxon-name-part-type="genus" reg="Phintella">Phintella</tp:taxon-name-part><tp:taxon-name-part taxon-name-part-type="species" reg="versicolor">versicolor</tp:taxon-name-part></tp:taxon-name></italic> (C. L. Koch, 1846) - <xref ref-type="bibr" rid="B11244153">Prószyński 1987</xref>: 152, 161 (in part).</comment></tp:nomenclature-citation><tp:nomenclature-citation><tp:taxon-name>
                <tp:taxon-name-part taxon-name-part-type="genus" reg="Phintelloides"/>
                <tp:taxon-name-part taxon-name-part-type="genus" reg="Phintelloides"/>
                <tp:taxon-name-part taxon-name-part-type="species" reg="versicolor"/>
              </tp:taxon-name><comment><italic><tp:taxon-name><tp:taxon-name-part taxon-name-part-type="genus" reg="Phintelloides">Phintelloides</tp:taxon-name-part><tp:taxon-name-part taxon-name-part-type="species" reg="versicolor">versicolor</tp:taxon-name-part></tp:taxon-name></italic> (C. L. Koch, 1846) - <xref ref-type="bibr" rid="B11211291">Kanesharatnam and Benjamin 2019</xref>: 22. </comment></tp:nomenclature-citation></tp:nomenclature-citation-list></tp:nomenclature><tp:treatment-sec sec-type="materials"><title>Materials</title><list list-type="alpha-lower" list-content="occurrences"><list-item><p><bold>Type status:</bold> <named-content xmlns:xlink="http://www.w3.org/1999/xlink" content-type="dwc:typeStatus" xlink:type="simple">Other material</named-content>. <bold>Occurrence:</bold> recordedBy: <named-content xmlns:xlink="http://www.w3.org/1999/xlink" content-type="dwc:recordedBy" xlink:type="simple">W. Corley</named-content>; individualCount: <named-content xmlns:xlink="http://www.w3.org/1999/xlink" content-type="dwc:individualCount" xlink:type="simple">2</named-content>; sex: <named-content xmlns:xlink="http://www.w3.org/1999/xlink" content-type="dwc:sex" xlink:type="simple">male</named-content>; lifeStage: <named-content xmlns:xlink="http://www.w3.org/1999/xlink" content-type="dwc:lifeStage" xlink:type="simple">adult</named-content>; otherCatalogNumbers: <named-content xmlns:xlink="http://www.w3.org/1999/xlink" content-type="dwc:otherCatalogNumbers" xlink:type="simple"><ext-link ext-link-type="uri" xlink:href="https://doi.org/10.3535/C69-M7K-VWC" xlink:type="simple">https://doi.org/10.3535/C69-M7K-VWC</ext-link></named-content>; occurrenceID: <named-content xmlns:xlink="http://www.w3.org/1999/xlink" content-type="dwc:occurrenceID" xlink:type="simple">451E13DE-7042-5932-A295-646E928CEC1F</named-content>; <bold>Taxon:</bold> scientificName: <named-content xmlns:xlink="http://www.w3.org/1999/xlink" content-type="dwc:scientificName" xlink:type="simple"><tp:taxon-name><tp:taxon-name-part taxon-name-part-type="genus" reg="Phintelloides">Phintelloides</tp:taxon-name-part><tp:taxon-name-part taxon-name-part-type="species" reg="versicolor">versicolor</tp:taxon-name-part></tp:taxon-name></named-content>; <bold>Location:</bold> country: <named-content xmlns:xlink="http://www.w3.org/1999/xlink" content-type="dwc:country" xlink:type="simple">Malaysia</named-content>; stateProvince: <named-content xmlns:xlink="http://www.w3.org/1999/xlink" content-type="dwc:stateProvince" xlink:type="simple">Selangor</named-content>; locality: <named-content xmlns:xlink="http://www.w3.org/1999/xlink" content-type="dwc:locality" xlink:type="simple">Banting</named-content>; verbatimElevation: <named-content xmlns:xlink="http://www.w3.org/1999/xlink" content-type="dwc:verbatimElevation" xlink:type="simple">100 m</named-content>; verbatimCoordinates: <named-content xmlns:xlink="http://www.w3.org/1999/xlink" content-type="dwc:verbatimCoordinates" xlink:type="simple">2°48’04”N 101°30’46”E</named-content>; decimalLatitude: <named-content xmlns:xlink="http://www.w3.org/1999/xlink" content-type="dwc:decimalLatitude" xlink:type="simple">2.8011111111111</named-content>; decimalLongitude: <named-content xmlns:xlink="http://www.w3.org/1999/xlink" content-type="dwc:decimalLongitude" xlink:type="simple">10.512777777778</named-content>; <bold>Event:</bold> eventDate: <named-content xmlns:xlink="http://www.w3.org/1999/xlink" content-type="dwc:eventDate" xlink:type="simple">1983-01-28</named-content>; fieldNotes: <named-content xmlns:xlink="http://www.w3.org/1999/xlink" content-type="dwc:fieldNotes" xlink:type="simple">CM 21848, DSC 6302-6327</named-content>; <bold>Record Level:</bold> institutionID: <named-content xmlns:xlink="http://www.w3.org/1999/xlink" content-type="dwc:institutionID" xlink:type="simple"><ext-link ext-link-type="uri" xlink:href="https://ror.org/027m9bs27" xlink:type="simple">https://ror.org/027m9bs27</ext-link></named-content>; institutionCode: <named-content xmlns:xlink="http://www.w3.org/1999/xlink" content-type="dwc:institutionCode" xlink:type="simple">MMUE</named-content>; basisOfRecord: <named-content xmlns:xlink="http://www.w3.org/1999/xlink" content-type="dwc:basisOfRecord" xlink:type="simple">PreservedSpecimen</named-content></p></list-item><list-item><p><bold>Type status:</bold> <named-content xmlns:xlink="http://www.w3.org/1999/xlink" content-type="dwc:typeStatus" xlink:type="simple">Other material</named-content>. <bold>Occurrence:</bold> catalogNumber: <named-content xmlns:xlink="http://www.w3.org/1999/xlink" content-type="dwc:catalogNumber" xlink:type="simple">MMUE G7572.6413</named-content>; recordedBy: <named-content xmlns:xlink="http://www.w3.org/1999/xlink" content-type="dwc:recordedBy" xlink:type="simple">F. &amp; J. A. Murphy</named-content>; individualCount: <named-content xmlns:xlink="http://www.w3.org/1999/xlink" content-type="dwc:individualCount" xlink:type="simple">1</named-content>; sex: <named-content xmlns:xlink="http://www.w3.org/1999/xlink" content-type="dwc:sex" xlink:type="simple">female</named-content>; lifeStage: <named-content xmlns:xlink="http://www.w3.org/1999/xlink" content-type="dwc:lifeStage" xlink:type="simple">adult</named-content>; otherCatalogNumbers: <named-content xmlns:xlink="http://www.w3.org/1999/xlink" content-type="dwc:otherCatalogNumbers" xlink:type="simple"><ext-link ext-link-type="uri" xlink:href="https://doi.org/10.3535/3NW-1BX-8BK" xlink:type="simple">https://doi.org/10.3535/3NW-1BX-8BK</ext-link></named-content>; occurrenceID: <named-content xmlns:xlink="http://www.w3.org/1999/xlink" content-type="dwc:occurrenceID" xlink:type="simple">A0A5233F-918E-5755-AB82-D3EE60952018</named-content>; <bold>Taxon:</bold> scientificName: <named-content xmlns:xlink="http://www.w3.org/1999/xlink" content-type="dwc:scientificName" xlink:type="simple"><tp:taxon-name><tp:taxon-name-part taxon-name-part-type="genus" reg="Phintelloides">Phintelloides</tp:taxon-name-part><tp:taxon-name-part taxon-name-part-type="species" reg="versicolor">versicolor</tp:taxon-name-part></tp:taxon-name></named-content>; <bold>Location:</bold> country: <named-content xmlns:xlink="http://www.w3.org/1999/xlink" content-type="dwc:country" xlink:type="simple">Singapore</named-content>; locality: <named-content xmlns:xlink="http://www.w3.org/1999/xlink" content-type="dwc:locality" xlink:type="simple">Lim Chu Kang</named-content>; verbatimCoordinates: <named-content xmlns:xlink="http://www.w3.org/1999/xlink" content-type="dwc:verbatimCoordinates" xlink:type="simple">1°26’N 103° 43’E</named-content>; decimalLatitude: <named-content xmlns:xlink="http://www.w3.org/1999/xlink" content-type="dwc:decimalLatitude" xlink:type="simple">1.4333333333333</named-content>; decimalLongitude: <named-content xmlns:xlink="http://www.w3.org/1999/xlink" content-type="dwc:decimalLongitude" xlink:type="simple">103.71666666667</named-content>; <bold>Event:</bold> eventDate: <named-content xmlns:xlink="http://www.w3.org/1999/xlink" content-type="dwc:eventDate" xlink:type="simple">1991-01-28/29</named-content>; fieldNotes: <named-content xmlns:xlink="http://www.w3.org/1999/xlink" content-type="dwc:fieldNotes" xlink:type="simple">CM19264</named-content>; <bold>Record Level:</bold> institutionID: <named-content xmlns:xlink="http://www.w3.org/1999/xlink" content-type="dwc:institutionID" xlink:type="simple"><ext-link ext-link-type="uri" xlink:href="https://ror.org/027m9bs27" xlink:type="simple">https://ror.org/027m9bs27</ext-link></named-content>; institutionCode: <named-content xmlns:xlink="http://www.w3.org/1999/xlink" content-type="dwc:institutionCode" xlink:type="simple">MMUE</named-content>; basisOfRecord: <named-content xmlns:xlink="http://www.w3.org/1999/xlink" content-type="dwc:basisOfRecord" xlink:type="simple">PreservedSpecimen</named-content></p></list-item><list-item><p><bold>Type status:</bold> <named-content xmlns:xlink="http://www.w3.org/1999/xlink" content-type="dwc:typeStatus" xlink:type="simple">Other material</named-content>. <bold>Occurrence:</bold> catalogNumber: <named-content xmlns:xlink="http://www.w3.org/1999/xlink" content-type="dwc:catalogNumber" xlink:type="simple">RMNH.ARA.18260</named-content>; recordedBy: <named-content xmlns:xlink="http://www.w3.org/1999/xlink" content-type="dwc:recordedBy" xlink:type="simple">P. R. &amp; C. L. Deeleman</named-content>; individualCount: <named-content xmlns:xlink="http://www.w3.org/1999/xlink" content-type="dwc:individualCount" xlink:type="simple">1</named-content>; sex: <named-content xmlns:xlink="http://www.w3.org/1999/xlink" content-type="dwc:sex" xlink:type="simple">female</named-content>; lifeStage: <named-content xmlns:xlink="http://www.w3.org/1999/xlink" content-type="dwc:lifeStage" xlink:type="simple">adult</named-content>; otherCatalogNumbers: <named-content xmlns:xlink="http://www.w3.org/1999/xlink" content-type="dwc:otherCatalogNumbers" xlink:type="simple"><ext-link ext-link-type="uri" xlink:href="https://doi.org/10.3535/M42-Z4P-DRD" xlink:type="simple">https://doi.org/10.3535/M42-Z4P-DRD</ext-link></named-content>; occurrenceID: <named-content xmlns:xlink="http://www.w3.org/1999/xlink" content-type="dwc:occurrenceID" xlink:type="simple">DE44414C-2104-59CD-9533-5324F9DABE02</named-content>; <bold>Taxon:</bold> scientificName: <named-content xmlns:xlink="http://www.w3.org/1999/xlink" content-type="dwc:scientificName" xlink:type="simple"><tp:taxon-name><tp:taxon-name-part taxon-name-part-type="genus" reg="Phintelloides">Phintelloides</tp:taxon-name-part><tp:taxon-name-part taxon-name-part-type="species" reg="versicolor">versicolor</tp:taxon-name-part></tp:taxon-name></named-content>; <bold>Location:</bold> country: <named-content xmlns:xlink="http://www.w3.org/1999/xlink" content-type="dwc:country" xlink:type="simple">Thailand</named-content>; stateProvince: <named-content xmlns:xlink="http://www.w3.org/1999/xlink" content-type="dwc:stateProvince" xlink:type="simple">Kanchanaburi Province</named-content>; locality: <named-content xmlns:xlink="http://www.w3.org/1999/xlink" content-type="dwc:locality" xlink:type="simple">Erawan waterfalls N. P.</named-content>; verbatimCoordinates: <named-content xmlns:xlink="http://www.w3.org/1999/xlink" content-type="dwc:verbatimCoordinates" xlink:type="simple">14°22’N 99°08’E</named-content>; decimalLatitude: <named-content xmlns:xlink="http://www.w3.org/1999/xlink" content-type="dwc:decimalLatitude" xlink:type="simple">14.366666666667</named-content>; decimalLongitude: <named-content xmlns:xlink="http://www.w3.org/1999/xlink" content-type="dwc:decimalLongitude" xlink:type="simple">99.133333333333</named-content>; <bold>Event:</bold> eventDate: <named-content xmlns:xlink="http://www.w3.org/1999/xlink" content-type="dwc:eventDate" xlink:type="simple">1987-11</named-content>; <bold>Record Level:</bold> institutionID: <named-content xmlns:xlink="http://www.w3.org/1999/xlink" content-type="dwc:institutionID" xlink:type="simple"><ext-link ext-link-type="uri" xlink:href="https://ror.org/0566bfb96" xlink:type="simple">https://ror.org/0566bfb96</ext-link></named-content>; institutionCode: <named-content xmlns:xlink="http://www.w3.org/1999/xlink" content-type="dwc:institutionCode" xlink:type="simple">RMNH</named-content>; basisOfRecord: <named-content xmlns:xlink="http://www.w3.org/1999/xlink" content-type="dwc:basisOfRecord" xlink:type="simple">PreservedSpecimen</named-content></p></list-item><list-item><p><bold>Type status:</bold> <named-content xmlns:xlink="http://www.w3.org/1999/xlink" content-type="dwc:typeStatus" xlink:type="simple">Other material</named-content>. <bold>Occurrence:</bold> catalogNumber: <named-content xmlns:xlink="http://www.w3.org/1999/xlink" content-type="dwc:catalogNumber" xlink:type="simple">RMNH.ARA.18261</named-content>; recordedBy: <named-content xmlns:xlink="http://www.w3.org/1999/xlink" content-type="dwc:recordedBy" xlink:type="simple">P. R. &amp; C. L. Deeleman</named-content>; individualCount: <named-content xmlns:xlink="http://www.w3.org/1999/xlink" content-type="dwc:individualCount" xlink:type="simple">1</named-content>; sex: <named-content xmlns:xlink="http://www.w3.org/1999/xlink" content-type="dwc:sex" xlink:type="simple">male</named-content>; lifeStage: <named-content xmlns:xlink="http://www.w3.org/1999/xlink" content-type="dwc:lifeStage" xlink:type="simple">adult</named-content>; otherCatalogNumbers: <named-content xmlns:xlink="http://www.w3.org/1999/xlink" content-type="dwc:otherCatalogNumbers" xlink:type="simple"><ext-link ext-link-type="uri" xlink:href="https://doi.org/10.3535/5MR-J6N-26M" xlink:type="simple">https://doi.org/10.3535/5MR-J6N-26M</ext-link></named-content>; occurrenceID: <named-content xmlns:xlink="http://www.w3.org/1999/xlink" content-type="dwc:occurrenceID" xlink:type="simple">41A8211A-6F67-5ED3-9CA4-3F4C6ECADB9D</named-content>; <bold>Taxon:</bold> scientificName: <named-content xmlns:xlink="http://www.w3.org/1999/xlink" content-type="dwc:scientificName" xlink:type="simple"><tp:taxon-name><tp:taxon-name-part taxon-name-part-type="genus" reg="Phintelloides">Phintelloides</tp:taxon-name-part><tp:taxon-name-part taxon-name-part-type="species" reg="versicolor">versicolor</tp:taxon-name-part></tp:taxon-name></named-content>; <bold>Location:</bold> country: <named-content xmlns:xlink="http://www.w3.org/1999/xlink" content-type="dwc:country" xlink:type="simple">Thailand</named-content>; stateProvince: <named-content xmlns:xlink="http://www.w3.org/1999/xlink" content-type="dwc:stateProvince" xlink:type="simple">Prachuap Khiri Kan Province</named-content>; locality: <named-content xmlns:xlink="http://www.w3.org/1999/xlink" content-type="dwc:locality" xlink:type="simple">Sam Roi Yot National Park</named-content>; verbatimCoordinates: <named-content xmlns:xlink="http://www.w3.org/1999/xlink" content-type="dwc:verbatimCoordinates" xlink:type="simple">12°14’N 99°56’E</named-content>; decimalLatitude: <named-content xmlns:xlink="http://www.w3.org/1999/xlink" content-type="dwc:decimalLatitude" xlink:type="simple">12.233333333333</named-content>; decimalLongitude: <named-content xmlns:xlink="http://www.w3.org/1999/xlink" content-type="dwc:decimalLongitude" xlink:type="simple">99.933333333333</named-content>; <bold>Event:</bold> eventDate: <named-content xmlns:xlink="http://www.w3.org/1999/xlink" content-type="dwc:eventDate" xlink:type="simple">1988-12-31</named-content>; habitat: <named-content xmlns:xlink="http://www.w3.org/1999/xlink" content-type="dwc:habitat" xlink:type="simple">forest on limestone</named-content>; <bold>Record Level:</bold> institutionID: <named-content xmlns:xlink="http://www.w3.org/1999/xlink" content-type="dwc:institutionID" xlink:type="simple"><ext-link ext-link-type="uri" xlink:href="https://ror.org/0566bfb96" xlink:type="simple">https://ror.org/0566bfb96</ext-link></named-content>; institutionCode: <named-content xmlns:xlink="http://www.w3.org/1999/xlink" content-type="dwc:institutionCode" xlink:type="simple">RMNH</named-content>; basisOfRecord: <named-content xmlns:xlink="http://www.w3.org/1999/xlink" content-type="dwc:basisOfRecord" xlink:type="simple">PreservedSpecimen</named-content></p></list-item><list-item><p><bold>Type status:</bold> <named-content xmlns:xlink="http://www.w3.org/1999/xlink" content-type="dwc:typeStatus" xlink:type="simple">Other material</named-content>. <bold>Occurrence:</bold> catalogNumber: <named-content xmlns:xlink="http://www.w3.org/1999/xlink" content-type="dwc:catalogNumber" xlink:type="simple">RMNH.ARA.18262</named-content>; recordedBy: <named-content xmlns:xlink="http://www.w3.org/1999/xlink" content-type="dwc:recordedBy" xlink:type="simple">P. Schwendinger</named-content>; individualCount: <named-content xmlns:xlink="http://www.w3.org/1999/xlink" content-type="dwc:individualCount" xlink:type="simple">1</named-content>; sex: <named-content xmlns:xlink="http://www.w3.org/1999/xlink" content-type="dwc:sex" xlink:type="simple">male</named-content>; lifeStage: <named-content xmlns:xlink="http://www.w3.org/1999/xlink" content-type="dwc:lifeStage" xlink:type="simple">adult</named-content>; otherCatalogNumbers: <named-content xmlns:xlink="http://www.w3.org/1999/xlink" content-type="dwc:otherCatalogNumbers" xlink:type="simple"><ext-link ext-link-type="uri" xlink:href="https://doi.org/10.3535/Q6C-91C-BS5" xlink:type="simple">https://doi.org/10.3535/Q6C-91C-BS5</ext-link></named-content>; occurrenceID: <named-content xmlns:xlink="http://www.w3.org/1999/xlink" content-type="dwc:occurrenceID" xlink:type="simple">5EEB6839-2EC9-54A3-96FA-70DE59BC8142</named-content>; <bold>Taxon:</bold> scientificName: <named-content xmlns:xlink="http://www.w3.org/1999/xlink" content-type="dwc:scientificName" xlink:type="simple"><tp:taxon-name><tp:taxon-name-part taxon-name-part-type="genus" reg="Phintelloides">Phintelloides</tp:taxon-name-part><tp:taxon-name-part taxon-name-part-type="species" reg="versicolor">versicolor</tp:taxon-name-part></tp:taxon-name></named-content>; <bold>Location:</bold> country: <named-content xmlns:xlink="http://www.w3.org/1999/xlink" content-type="dwc:country" xlink:type="simple">Thailand</named-content>; locality: <named-content xmlns:xlink="http://www.w3.org/1999/xlink" content-type="dwc:locality" xlink:type="simple">Chiang Mai</named-content>; verbatimElevation: <named-content xmlns:xlink="http://www.w3.org/1999/xlink" content-type="dwc:verbatimElevation" xlink:type="simple">300 m</named-content>; verbatimCoordinates: <named-content xmlns:xlink="http://www.w3.org/1999/xlink" content-type="dwc:verbatimCoordinates" xlink:type="simple">18°47’N 98°57’E</named-content>; decimalLatitude: <named-content xmlns:xlink="http://www.w3.org/1999/xlink" content-type="dwc:decimalLatitude" xlink:type="simple">18.783333333333</named-content>; decimalLongitude: <named-content xmlns:xlink="http://www.w3.org/1999/xlink" content-type="dwc:decimalLongitude" xlink:type="simple">98.95</named-content>; <bold>Event:</bold> eventDate: <named-content xmlns:xlink="http://www.w3.org/1999/xlink" content-type="dwc:eventDate" xlink:type="simple">1987-07-01</named-content>; <bold>Record Level:</bold> institutionID: <named-content xmlns:xlink="http://www.w3.org/1999/xlink" content-type="dwc:institutionID" xlink:type="simple"><ext-link ext-link-type="uri" xlink:href="https://ror.org/0566bfb96" xlink:type="simple">https://ror.org/0566bfb96</ext-link></named-content>; institutionCode: <named-content xmlns:xlink="http://www.w3.org/1999/xlink" content-type="dwc:institutionCode" xlink:type="simple">RMNH</named-content>; basisOfRecord: <named-content xmlns:xlink="http://www.w3.org/1999/xlink" content-type="dwc:basisOfRecord" xlink:type="simple">PreservedSpecimen</named-content></p></list-item></list></tp:treatment-sec><tp:treatment-sec sec-type="Description"><title>Description</title><p>Both male and female with flattened white hair on clypeus, in males just a small moustache below AME (Fig. <xref ref-type="fig" rid="F11693114">17</xref><xref ref-type="fig" rid="F11693121">c</xref>), in females with frontal strip of thick white flattened setae over whole carapace width (Fig. <xref ref-type="fig" rid="F11693114">17</xref><xref ref-type="fig" rid="F11693122">d</xref>); anterior eye region with patch covered with white setae, thorax with wide broad submarginal band with dark edge (Fig. <xref ref-type="fig" rid="F11693114">17</xref><xref ref-type="fig" rid="F11693119">a</xref>), in live specimens black with 2 white central patches and several small ones (<xref ref-type="bibr" rid="B11211265">Koh et al. 2022</xref>: 437). In alcohol tiny greenish iridescent pits on head in male and female. In males, legs I dark, with a light ring on tibia, metatarsus and tarsus, other legs pale; in females, legs and palps pale (all these features are also mentioned in the original description of <italic>leucaspis</italic> by <xref ref-type="bibr" rid="B11244035">Simon 1903b</xref>, here synonymized with <italic>versicolor</italic>). Abdomen dorsally with elongate black and white scales, side all white, venter in both sexes partly covered with white appressed flattened setae. Male palp pigmented on trochanter and base of femur, rest white; female palps all white. Epigyne of female (from Thailand) with slender, almost straight ducts (Fig. <xref ref-type="fig" rid="F11693132">18</xref><xref ref-type="fig" rid="F11693139">c</xref>, <xref ref-type="fig" rid="F11693141">e</xref>).</p><p>Measurements. Total length: males Banting 6.30 and 4.40, males (Sam Roi Yot N. P.) 4.70 in mm, , Chiang Mai 5.00. Male Sam Roi Yot: total length 4.70, carapace 2.30 long, 1.80 wide 1.30 high, abdomen 2.30 long, 1.20 wide; palp 0.80 – 0.35 – 0.30 - 0.60, width cymbium 0.23.</p></tp:treatment-sec><tp:treatment-sec sec-type="Diagnosis"><title>Diagnosis</title><p>The abdomen in males is easily recognizable by the dark central band flanked by a pair of lateral white bands (yellow in life; Fig. <xref ref-type="fig" rid="F11693114">17</xref><xref ref-type="fig" rid="F11693119">a</xref>, <xref ref-type="bibr" rid="B11211265">Koh et al. 2022</xref>: 437), in reverse to that in most <italic><tp:taxon-name><tp:taxon-name-part taxon-name-part-type="genus" reg="Chrysilla">Chrysilla</tp:taxon-name-part></tp:taxon-name></italic> and <italic><tp:taxon-name><tp:taxon-name-part taxon-name-part-type="genus" reg="Phintella">Phintella</tp:taxon-name-part></tp:taxon-name></italic> species and similar to <italic><tp:taxon-name><tp:taxon-name-part taxon-name-part-type="genus" reg="Phintelloides">Phintelloides</tp:taxon-name-part><tp:taxon-name-part taxon-name-part-type="species" reg="scandens">scandens</tp:taxon-name-part></tp:taxon-name></italic>; this is a reliable character also valid in material preserved in alcohol. This feature apparently is expressed in the latin name: reversal of pale and dark. The shape of the white central area on the thorax is variable in shape and width (compare Fig. <xref ref-type="fig" rid="F11693114">17</xref><xref ref-type="fig" rid="F11693119">a</xref> from Thailand with <xref ref-type="bibr" rid="B11211265">Koh et al. 2022</xref>: 437 from Singapore). Just like in representatives of <italic><tp:taxon-name><tp:taxon-name-part taxon-name-part-type="genus" reg="Chrysilla">Chrysilla</tp:taxon-name-part></tp:taxon-name></italic> and <italic><tp:taxon-name><tp:taxon-name-part taxon-name-part-type="genus" reg="Phintelloides">Phintelloides</tp:taxon-name-part></tp:taxon-name></italic>, the embolus is filiform and relatively short, straight and then slightly curved and bent near the base at an angle of 90° with the retrolateral distal edge of the tegulum (Fig. <xref ref-type="fig" rid="F11693125">19</xref><xref ref-type="fig" rid="F11693130">a</xref>). For a difference in tegulum see diagnosis of <italic><tp:taxon-name><tp:taxon-name-part taxon-name-part-type="genus" reg="Phintelloides"/><tp:taxon-name-part taxon-name-part-type="species" reg="munita">munita</tp:taxon-name-part></tp:taxon-name>.</italic> Females differ from males by the different carapace, having a pair of black semi-rings on a light background on the posterior part of the thorax; they differ in abdomen pattern which is dorsally pale with irregular cinnamon-brown blotches and a central white band (Fig. <xref ref-type="fig" rid="F11693114">17</xref><xref ref-type="fig" rid="F11693120">b</xref>; <xref ref-type="bibr" rid="B11211265">Koh et al. 2022</xref>: 437). Epigyne (Fig. <xref ref-type="fig" rid="F11693132">18</xref><xref ref-type="fig" rid="F11693137">a</xref>, <xref ref-type="fig" rid="F11693139">c</xref>, <xref ref-type="fig" rid="F11693141">e</xref>): the copulatory duct is uniform in diameter, parallel, at the anterior end the ring-like copulatory opening in a 90° inward bend, the outer edge is prolonged as a fold or rim; the left and righthand folds are directed mesally, relatively short, the tips crossing. See <italic><tp:taxon-name><tp:taxon-name-part taxon-name-part-type="genus" reg="Phintelloides">P.</tp:taxon-name-part><tp:taxon-name-part taxon-name-part-type="species" reg="munita">munita</tp:taxon-name-part></tp:taxon-name></italic> for differences with that species. </p></tp:treatment-sec><tp:treatment-sec sec-type="Distribution"><title>Distribution</title><p>Sumatra, Bintang Island, Singapore, Malaysia, Thailand, Brunei, Vietnam.</p></tp:treatment-sec><tp:treatment-sec sec-type="Taxon discussion"><title>Taxon discussion</title><p>The previous generic assignment to <italic><tp:taxon-name><tp:taxon-name-part taxon-name-part-type="genus" reg="Phintella">Phintella</tp:taxon-name-part></tp:taxon-name></italic> of this species is doubtful, as the embolus does not conform to the definition of that genus (see for example <xref ref-type="bibr" rid="B11211300">Żabka 1985</xref>: fig. 403), nor of <italic><tp:taxon-name><tp:taxon-name-part taxon-name-part-type="genus" reg="Phintelloides">Phintelloides</tp:taxon-name-part></tp:taxon-name></italic> (see for example <xref ref-type="bibr" rid="B11211291">Kanesharatnam and Benjamin 2019</xref>: fig. 18A). But despite the generic ambiguity, <italic><tp:taxon-name><tp:taxon-name-part taxon-name-part-type="genus" reg="Phintelloides">Phintelloides</tp:taxon-name-part><tp:taxon-name-part taxon-name-part-type="species" reg="versicolor">versicolor</tp:taxon-name-part></tp:taxon-name></italic> is difficult to distinguish from its close relative <italic><tp:taxon-name><tp:taxon-name-part taxon-name-part-type="genus" reg="Phintelloides">Phintelloides</tp:taxon-name-part><tp:taxon-name-part taxon-name-part-type="species" reg="minuta">minuta</tp:taxon-name-part></tp:taxon-name>, </italic>particularly based on the male copulatory organ. <italic><tp:taxon-name><tp:taxon-name-part taxon-name-part-type="genus" reg="Phintelloides">Phintelloides</tp:taxon-name-part><tp:taxon-name-part taxon-name-part-type="species" reg="minuta">minuta</tp:taxon-name-part></tp:taxon-name> </italic>was removed from synonymy with <italic><tp:taxon-name><tp:taxon-name-part taxon-name-part-type="genus" reg="Phintelloides">P.</tp:taxon-name-part><tp:taxon-name-part taxon-name-part-type="species" reg="versicolor">versicolor</tp:taxon-name-part></tp:taxon-name></italic> without argumentation (<xref ref-type="bibr" rid="B11211248">Prószyński 2016</xref>; <ext-link xmlns:xlink="http://www.w3.org/1999/xlink" ext-link-type="uri" xlink:href="https://salticidae.pl/salticidae.php?adres=specimen.php?id=12129" xlink:type="simple">https://salticidae.pl/salticidae.php?adres=specimen.php?id=12129</ext-link>), and in lieu of justification this has not been adopted by <xref ref-type="bibr" rid="B11211213">World Spider Catalog (2024)</xref>. However, we agree with the validity of both species and shall try to provide the missing arguments. </p><p>This species complex is a taxonomic snake in the grass. In the various papers listed, the identity of this species is full of contradictions. <xref ref-type="bibr" rid="B11294682">Prószyński (2017)</xref>, in his pragmatic classification, used this species as the representative of the genus <italic><tp:taxon-name><tp:taxon-name-part taxon-name-part-type="genus" reg="Phintella">Phintella</tp:taxon-name-part></tp:taxon-name></italic>; this is misleading<italic>.</italic> The <xref ref-type="bibr" rid="B11211213">World Spider Catalog (2024)</xref> cites 62 taxonomic treatments of <italic><tp:taxon-name><tp:taxon-name-part taxon-name-part-type="genus" reg="Phintelloides">P.</tp:taxon-name-part><tp:taxon-name-part taxon-name-part-type="species" reg="versicolor">versicolor</tp:taxon-name-part></tp:taxon-name></italic>. The species including its synonyms has been placed in 11 different genera over nearly 175 years. Recently, it was assigned to <italic><tp:taxon-name><tp:taxon-name-part taxon-name-part-type="genus" reg="Phintelloide">Phintelloide</tp:taxon-name-part></tp:taxon-name></italic>s (<xref ref-type="bibr" rid="B11211291">Kanesharatnam and Benjamin 2019</xref>, p. 22). The genus assignment of <italic>versicolor</italic> through 130 years has commuted between<italic> <tp:taxon-name><tp:taxon-name-part taxon-name-part-type="genus" reg="Chrysilla">Chrysilla</tp:taxon-name-part></tp:taxon-name></italic> or <italic><tp:taxon-name><tp:taxon-name-part taxon-name-part-type="genus" reg="Phintella">Phintella</tp:taxon-name-part></tp:taxon-name></italic> by authors with authority (Simon, Zabka, Song, Prószyński) which suggests that the species fits in neither of them satisfactorily. </p><p>Koch’s description of the male from a small islant between Singapore and Sumatra is mostly an enumeration of colours of the various body parts: black, white, and yellow, and the central abdominal band rusty red, which also fits our specimens. He mentioned that the female is unknown, but described one two years later as<italic> <tp:taxon-name><tp:taxon-name-part taxon-name-part-type="genus" reg="Maevia">Maevia</tp:taxon-name-part><tp:taxon-name-part taxon-name-part-type="species" reg="picta">picta</tp:taxon-name-part></tp:taxon-name></italic> from the same locality. Then, starting in the 1970s, records attributed to this poorly known tropical species stated to appear from Japanese localities on the latitude of southern Europe (<xref ref-type="bibr" rid="B11246765">Yaginuma 1977</xref>, <xref ref-type="bibr" rid="B11244053">Prószyński 1973</xref>). <xref ref-type="bibr" rid="B11244053">Prószyński (1973)</xref> was the first to provide detailed drawings of the male’s genital organs, in a paper on salticid type specimens from Japan present in the Berlin Museum. He stated that he found the male type specimen of Koch’s <italic>“Plexippus” versicolor</italic> from Bintang Island as well as male and female specimens labeled <italic><tp:taxon-name><tp:taxon-name-part taxon-name-part-type="genus" reg="Hasarius">Hasarius</tp:taxon-name-part><tp:taxon-name-part taxon-name-part-type="species" reg="versicolor">versicolor</tp:taxon-name-part></tp:taxon-name></italic> Koch from Japan (the latter name combination does not appear elsewhere in the taxononmic literature; <xref ref-type="bibr" rid="B11211213">World Spider Catalog 2024</xref>). In the description, <xref ref-type="bibr" rid="B11244053">Prószyński (1973)</xref> focused on the colouration and the abdomen pattern and apparently decided for some reason that the specimens from Sumatra and Japan are conspecific. No female was available from Bintang. Genitals, male and female, he drew from Japanese specimens only (<xref ref-type="bibr" rid="B11244053">Prószyński 1973</xref>, figs 1-7).</p><p>Twelve years later, in the magnificent work by <xref ref-type="bibr" rid="B11211300">Żabka (1985)</xref> on <tp:taxon-name><tp:taxon-name-part taxon-name-part-type="family">Salticidae</tp:taxon-name-part></tp:taxon-name> from Vietnam appear excellent drawings of a male palp by Prószyński of the alleged holotype of <italic>versicolor</italic> (<xref ref-type="bibr" rid="B11211300">Żabka 1985</xref>, figs 91, 92) side by side with Zabka’s drawings of <italic>versicolor</italic> from the same specimen, but apparently opposite pedipalp; <xref ref-type="bibr" rid="B11211300">Żabka 1985</xref>, figs 88-90) along with a specimen from Vietnam (<xref ref-type="bibr" rid="B11211300">Żabka 1985</xref>, figs 83-86). Prószyński’s 1973 identification of <italic>versicolor</italic> from Japan was followed by <xref ref-type="bibr" rid="B11246765">Yaginuma (1977)</xref> and since then a number of authors cited, re-described and illustrated males and females of <italic>versicolo</italic>r from various material from Japan and China. It has to be admitted that the morphology of palps from the Malay and Japanese specimens is very similar, and warrants further comparative study. However, as is the case also in certain other chrysilloid genera, it is the females that express their identity more clearly than do males by differences in structure in the epigyne. The drawings of the epigyne from Vietnam (<xref ref-type="bibr" rid="B11211300">Żabka 1985</xref>, figs 93-95) differ consistently from those from the Japanese specimens, and better agree with that from specimens we collected in Malaysia and Thailand, representing <italic>versicolor</italic>. In <xref ref-type="bibr" rid="B11244130">Bohdanowicz and Prószyński (1987)</xref>, the latter author presented illustrations of the palp of <italic><tp:taxon-name><tp:taxon-name-part taxon-name-part-type="genus" reg="Phintella">Phintella</tp:taxon-name-part><tp:taxon-name-part taxon-name-part-type="species" reg="leucaspis">leucaspis</tp:taxon-name-part></tp:taxon-name></italic> (Simon) from Sumatra (figs 214, 215), which looks identical to drawings of tropical Southeast Asian <italic>versicolor </italic>specimens and apparently <italic>leucaspis</italic> is a new synonym of <italic>versicolor.</italic> Although Japanese specimens according to drawings of palpal structure can hardly be distinguished from that of specimens from Bintang Island, Sumatra, Malaysia, Thailand and Vietnam, the epigynes drawn from Japan, China and Hong Kong (e.g., Fig. <xref ref-type="fig" rid="F11693132">18</xref><xref ref-type="fig" rid="F11693138">b</xref>, <xref ref-type="fig" rid="F11693140">d</xref>, <xref ref-type="fig" rid="F11693142">f</xref>; <xref ref-type="bibr" rid="B11294636">Zhu and Zhang 2011</xref>, fig. 362a, b; <xref ref-type="bibr" rid="B11244053">Prószyński 1973</xref>, figs 6, 7) are incompatible with female specimens from the Malay Region, which have not been figured in detail previously (Fig. <xref ref-type="fig" rid="F11693132">18</xref><xref ref-type="fig" rid="F11693137">a</xref>, <xref ref-type="fig" rid="F11693139">c</xref>, <xref ref-type="fig" rid="F11693141">e</xref>). The population represented in Japan and China cannot be maintained in <italic>versicolor</italic>; the oldest name available is <italic><tp:taxon-name><tp:taxon-name-part taxon-name-part-type="genus" reg="Jotus"/><tp:taxon-name-part taxon-name-part-type="species" reg="munitus">munitus</tp:taxon-name-part></tp:taxon-name></italic> Boesenberg &amp; Strand 1906, which name we propose to remove from synonymy.</p></tp:treatment-sec><tp:treatment-sec sec-type="Notes"><title>Notes</title><p>The <xref ref-type="bibr" rid="B11211213">World Spider Catalog (2024)</xref> erroneously lists <italic><tp:taxon-name><tp:taxon-name-part taxon-name-part-type="genus" reg="Maevia">Maevia</tp:taxon-name-part><tp:taxon-name-part taxon-name-part-type="species" reg="picta">picta</tp:taxon-name-part></tp:taxon-name></italic> as <italic><tp:taxon-name><tp:taxon-name-part taxon-name-part-type="genus" reg="Maevia">Maevia</tp:taxon-name-part><tp:taxon-name-part taxon-name-part-type="species" reg="picta">picta</tp:taxon-name-part></tp:taxon-name></italic> C. L. Koch 1846: 72; it should be C. L. Koch 1848: 72 (<xref ref-type="bibr" rid="B11243974">Brignoli 1985</xref>).</p></tp:treatment-sec><tp:treatment-sec><!--Section generated to contain objects referenced in tp:taxon-treatment.--><fig-group id="F11693114" position="float" orientation="portrait"><caption><p><italic><tp:taxon-name><tp:taxon-name-part taxon-name-part-type="genus" reg="Phintelloides">Phintelloides</tp:taxon-name-part><tp:taxon-name-part taxon-name-part-type="species" reg="versicolor">versicolor</tp:taxon-name-part></tp:taxon-name></italic> (C. L. Koch, 1846) and <italic><tp:taxon-name><tp:taxon-name-part taxon-name-part-type="genus" reg="Phintelloides">Phintelloides</tp:taxon-name-part><tp:taxon-name-part taxon-name-part-type="species" reg="munita">munita</tp:taxon-name-part></tp:taxon-name> </italic>(Bösenberg &amp; Strand, 1906), photographs of preserved male and female specimens </p></caption><fig id="F11693119" position="float" orientation="portrait"><object-id xmlns:xlink="http://www.w3.org/1999/xlink" content-type="arpha" xlink:type="simple">2805352C-A369-5750-9F5A-47569CFA3B02</object-id><object-id xmlns:xlink="http://www.w3.org/1999/xlink" content-type="doi" xlink:type="simple">10.3897/BDJ.12.e129438.figure17a</object-id><label>Figure 17a.</label><caption><p><italic><tp:taxon-name><tp:taxon-name-part taxon-name-part-type="genus" reg="Phintelloides">Phintelloides</tp:taxon-name-part><tp:taxon-name-part taxon-name-part-type="species" reg="versicolor">versicolor</tp:taxon-name-part></tp:taxon-name></italic> (C. L. Koch, 1846), male habitus, dorsal view, RMNH.ARA.18261    </p></caption><graphic xmlns:xlink="http://www.w3.org/1999/xlink" xlink:href="bdj-12-e129438-g017_a.png" xlink:type="simple" position="float" orientation="portrait" id="oo_1060990.png"><uri content-type="original_file" xlink:type="simple">https://binary.pensoft.net/fig/1060990</uri></graphic></fig><fig id="F11693120" position="float" orientation="portrait"><object-id xmlns:xlink="http://www.w3.org/1999/xlink" content-type="arpha" xlink:type="simple">7136C1F2-08CF-56C9-B814-69C1FE9C2B34</object-id><object-id xmlns:xlink="http://www.w3.org/1999/xlink" content-type="doi" xlink:type="simple">10.3897/BDJ.12.e129438.figure17b</object-id><label>Figure 17b.</label><caption><p><italic><tp:taxon-name><tp:taxon-name-part taxon-name-part-type="genus" reg="Phintelloides">Phintelloides</tp:taxon-name-part><tp:taxon-name-part taxon-name-part-type="species" reg="versicolor">versicolor</tp:taxon-name-part></tp:taxon-name></italic> (C. L. Koch, 1846), female habitus, dorsal view, CM 19264  </p></caption><graphic xmlns:xlink="http://www.w3.org/1999/xlink" xlink:href="bdj-12-e129438-g017_b.png" xlink:type="simple" position="float" orientation="portrait" id="oo_1060991.png"><uri content-type="original_file" xlink:type="simple">https://binary.pensoft.net/fig/1060991</uri></graphic></fig><fig id="F11693121" position="float" orientation="portrait"><object-id xmlns:xlink="http://www.w3.org/1999/xlink" content-type="arpha" xlink:type="simple">8E527DD5-B919-5672-8B98-B2E2A9CDCEDB</object-id><object-id xmlns:xlink="http://www.w3.org/1999/xlink" content-type="doi" xlink:type="simple">10.3897/BDJ.12.e129438.figure17c</object-id><label>Figure 17c.</label><caption><p><italic><tp:taxon-name><tp:taxon-name-part taxon-name-part-type="genus" reg="Phintelloides">Phintelloides</tp:taxon-name-part><tp:taxon-name-part taxon-name-part-type="species" reg="versicolor">versicolor</tp:taxon-name-part></tp:taxon-name></italic> (C. L. Koch, 1846), male face, RMNH.ARA.18261  </p></caption><graphic xmlns:xlink="http://www.w3.org/1999/xlink" xlink:href="bdj-12-e129438-g017_c.png" xlink:type="simple" position="float" orientation="portrait" id="oo_1060992.png"><uri content-type="original_file" xlink:type="simple">https://binary.pensoft.net/fig/1060992</uri></graphic></fig><fig id="F11693122" position="float" orientation="portrait"><object-id xmlns:xlink="http://www.w3.org/1999/xlink" content-type="arpha" xlink:type="simple">5BA7F213-CFE8-5BF4-A21B-FB3EFF0F96D1</object-id><object-id xmlns:xlink="http://www.w3.org/1999/xlink" content-type="doi" xlink:type="simple">10.3897/BDJ.12.e129438.figure17d</object-id><label>Figure 17d.</label><caption><p><italic><tp:taxon-name><tp:taxon-name-part taxon-name-part-type="genus" reg="Phintelloides">Phintelloides</tp:taxon-name-part><tp:taxon-name-part taxon-name-part-type="species" reg="versicolor">versicolor</tp:taxon-name-part></tp:taxon-name></italic> (C. L. Koch, 1846), female face, CM 19264  </p></caption><graphic xmlns:xlink="http://www.w3.org/1999/xlink" xlink:href="bdj-12-e129438-g017_d.png" xlink:type="simple" position="float" orientation="portrait" id="oo_1060993.png"><uri content-type="original_file" xlink:type="simple">https://binary.pensoft.net/fig/1060993</uri></graphic></fig><fig id="F11693123" position="float" orientation="portrait"><object-id xmlns:xlink="http://www.w3.org/1999/xlink" content-type="arpha" xlink:type="simple">36B8D8CE-B2DE-5B34-BF92-F359151CD5E6</object-id><object-id xmlns:xlink="http://www.w3.org/1999/xlink" content-type="doi" xlink:type="simple">10.3897/BDJ.12.e129438.figure17e</object-id><label>Figure 17e.</label><caption><p><italic><tp:taxon-name><tp:taxon-name-part taxon-name-part-type="genus" reg="Phintelloides">Phintelloides</tp:taxon-name-part><tp:taxon-name-part taxon-name-part-type="species" reg="munita">munita</tp:taxon-name-part></tp:taxon-name></italic> (Bösenberg &amp; Strand, 1906), female habitus, dorsal view, CM 15605    </p></caption><graphic xmlns:xlink="http://www.w3.org/1999/xlink" xlink:href="bdj-12-e129438-g017_e.png" xlink:type="simple" position="float" orientation="portrait" id="oo_1060994.png"><uri content-type="original_file" xlink:type="simple">https://binary.pensoft.net/fig/1060994</uri></graphic></fig><fig id="F11693124" position="float" orientation="portrait"><object-id xmlns:xlink="http://www.w3.org/1999/xlink" content-type="arpha" xlink:type="simple">B0DE3A4C-DCCA-5C11-B4A0-0409E0929C68</object-id><object-id xmlns:xlink="http://www.w3.org/1999/xlink" content-type="doi" xlink:type="simple">10.3897/BDJ.12.e129438.figure17f</object-id><label>Figure 17f.</label><caption><p><italic><tp:taxon-name><tp:taxon-name-part taxon-name-part-type="genus" reg="Phintelloides">Phintelloides</tp:taxon-name-part><tp:taxon-name-part taxon-name-part-type="species" reg="munita">munita</tp:taxon-name-part></tp:taxon-name></italic> (Bösenberg &amp; Strand, 1906), female face, CM 15605   </p></caption><graphic xmlns:xlink="http://www.w3.org/1999/xlink" xlink:href="bdj-12-e129438-g017_f.png" xlink:type="simple" position="float" orientation="portrait" id="oo_1060995.png"><uri content-type="original_file" xlink:type="simple">https://binary.pensoft.net/fig/1060995</uri></graphic></fig></fig-group><fig id="F11693121" position="float" orientation="portrait"><object-id xmlns:xlink="http://www.w3.org/1999/xlink" content-type="arpha" xlink:type="simple">8E527DD5-B919-5672-8B98-B2E2A9CDCEDB</object-id><object-id xmlns:xlink="http://www.w3.org/1999/xlink" content-type="doi" xlink:type="simple">10.3897/BDJ.12.e129438.figure17c</object-id><label>Figure 17c.</label><caption><p><italic><tp:taxon-name><tp:taxon-name-part taxon-name-part-type="genus" reg="Phintelloides">Phintelloides</tp:taxon-name-part><tp:taxon-name-part taxon-name-part-type="species" reg="versicolor">versicolor</tp:taxon-name-part></tp:taxon-name></italic> (C. L. Koch, 1846), male face, RMNH.ARA.18261  </p></caption><graphic xmlns:xlink="http://www.w3.org/1999/xlink" xlink:href="bdj-12-e129438-g017_c.png" xlink:type="simple" position="float" orientation="portrait" id="oo_1060992.png"><uri content-type="original_file" xlink:type="simple">https://binary.pensoft.net/fig/1060992</uri></graphic></fig><fig id="F11693122" position="float" orientation="portrait"><object-id xmlns:xlink="http://www.w3.org/1999/xlink" content-type="arpha" xlink:type="simple">5BA7F213-CFE8-5BF4-A21B-FB3EFF0F96D1</object-id><object-id xmlns:xlink="http://www.w3.org/1999/xlink" content-type="doi" xlink:type="simple">10.3897/BDJ.12.e129438.figure17d</object-id><label>Figure 17d.</label><caption><p><italic><tp:taxon-name><tp:taxon-name-part taxon-name-part-type="genus" reg="Phintelloides">Phintelloides</tp:taxon-name-part><tp:taxon-name-part taxon-name-part-type="species" reg="versicolor">versicolor</tp:taxon-name-part></tp:taxon-name></italic> (C. L. Koch, 1846), female face, CM 19264  </p></caption><graphic xmlns:xlink="http://www.w3.org/1999/xlink" xlink:href="bdj-12-e129438-g017_d.png" xlink:type="simple" position="float" orientation="portrait" id="oo_1060993.png"><uri content-type="original_file" xlink:type="simple">https://binary.pensoft.net/fig/1060993</uri></graphic></fig><fig id="F11693119" position="float" orientation="portrait"><object-id xmlns:xlink="http://www.w3.org/1999/xlink" content-type="arpha" xlink:type="simple">2805352C-A369-5750-9F5A-47569CFA3B02</object-id><object-id xmlns:xlink="http://www.w3.org/1999/xlink" content-type="doi" xlink:type="simple">10.3897/BDJ.12.e129438.figure17a</object-id><label>Figure 17a.</label><caption><p><italic><tp:taxon-name><tp:taxon-name-part taxon-name-part-type="genus" reg="Phintelloides">Phintelloides</tp:taxon-name-part><tp:taxon-name-part taxon-name-part-type="species" reg="versicolor">versicolor</tp:taxon-name-part></tp:taxon-name></italic> (C. L. Koch, 1846), male habitus, dorsal view, RMNH.ARA.18261    </p></caption><graphic xmlns:xlink="http://www.w3.org/1999/xlink" xlink:href="bdj-12-e129438-g017_a.png" xlink:type="simple" position="float" orientation="portrait" id="oo_1060990.png"><uri content-type="original_file" xlink:type="simple">https://binary.pensoft.net/fig/1060990</uri></graphic></fig><fig-group id="F11693132" position="float" orientation="portrait"><caption><p><italic><tp:taxon-name><tp:taxon-name-part taxon-name-part-type="genus" reg="Phintelloides">Phintelloides</tp:taxon-name-part><tp:taxon-name-part taxon-name-part-type="species" reg="versicolor">versicolor</tp:taxon-name-part></tp:taxon-name></italic> (C. L. Koch, 1846) and <italic><tp:taxon-name><tp:taxon-name-part taxon-name-part-type="genus" reg="Phintelloides">Phintelloides</tp:taxon-name-part><tp:taxon-name-part taxon-name-part-type="species" reg="munita">munita</tp:taxon-name-part></tp:taxon-name> </italic>(Bösenberg &amp; Strand, 1906), photographs and illustrations of female reproductive structures</p></caption><fig id="F11693137" position="float" orientation="portrait"><object-id xmlns:xlink="http://www.w3.org/1999/xlink" content-type="arpha" xlink:type="simple">CC6FE693-57A0-5A6A-93C4-C08DB2DA658D</object-id><object-id xmlns:xlink="http://www.w3.org/1999/xlink" content-type="doi" xlink:type="simple">10.3897/BDJ.12.e129438.figure18a</object-id><label>Figure 18a.</label><caption><p><italic><tp:taxon-name><tp:taxon-name-part taxon-name-part-type="genus" reg="Phintelloides">Phintelloides</tp:taxon-name-part><tp:taxon-name-part taxon-name-part-type="species" reg="versicolor">versicolor</tp:taxon-name-part></tp:taxon-name></italic> (C. L. Koch, 1846), female epigynum, ventral view, CM 19264, scale bar 0.1 mm</p></caption><graphic xmlns:xlink="http://www.w3.org/1999/xlink" xlink:href="bdj-12-e129438-g018_a.png" xlink:type="simple" position="float" orientation="portrait" id="oo_1126727.png"><uri content-type="original_file" xlink:type="simple">https://binary.pensoft.net/fig/1126727</uri></graphic></fig><fig id="F11693138" position="float" orientation="portrait"><object-id xmlns:xlink="http://www.w3.org/1999/xlink" content-type="arpha" xlink:type="simple">FC9AD106-0A04-59DE-9FC2-D4BEEC087B19</object-id><object-id xmlns:xlink="http://www.w3.org/1999/xlink" content-type="doi" xlink:type="simple">10.3897/BDJ.12.e129438.figure18b</object-id><label>Figure 18b.</label><caption><p><italic><tp:taxon-name><tp:taxon-name-part taxon-name-part-type="genus" reg="Phintelloides">Phintelloides</tp:taxon-name-part><tp:taxon-name-part taxon-name-part-type="species" reg="munita">munita</tp:taxon-name-part></tp:taxon-name></italic> (Bösenberg &amp; Strand, 1906), female epigynum, ventral view, CM 15605, scale bar 0.1 mm   </p></caption><graphic xmlns:xlink="http://www.w3.org/1999/xlink" xlink:href="bdj-12-e129438-g018_b.png" xlink:type="simple" position="float" orientation="portrait" id="oo_1126728.png"><uri content-type="original_file" xlink:type="simple">https://binary.pensoft.net/fig/1126728</uri></graphic></fig><fig id="F11693139" position="float" orientation="portrait"><object-id xmlns:xlink="http://www.w3.org/1999/xlink" content-type="arpha" xlink:type="simple">77377D66-526F-568D-93D3-4BD46ED27255</object-id><object-id xmlns:xlink="http://www.w3.org/1999/xlink" content-type="doi" xlink:type="simple">10.3897/BDJ.12.e129438.figure18c</object-id><label>Figure 18c.</label><caption><p><italic><tp:taxon-name><tp:taxon-name-part taxon-name-part-type="genus" reg="Phintelloides">Phintelloides</tp:taxon-name-part><tp:taxon-name-part taxon-name-part-type="species" reg="versicolor">versicolor</tp:taxon-name-part></tp:taxon-name></italic> (C. L. Koch, 1846), female vulva, dorsal view, RMNH.ARA.18260, scale bar 0.1 mm</p></caption><graphic xmlns:xlink="http://www.w3.org/1999/xlink" xlink:href="bdj-12-e129438-g018_c.png" xlink:type="simple" position="float" orientation="portrait" id="oo_1126729.png"><uri content-type="original_file" xlink:type="simple">https://binary.pensoft.net/fig/1126729</uri></graphic></fig><fig id="F11693140" position="float" orientation="portrait"><object-id xmlns:xlink="http://www.w3.org/1999/xlink" content-type="arpha" xlink:type="simple">C0066621-88DE-5D2B-942F-35CEEB268618</object-id><object-id xmlns:xlink="http://www.w3.org/1999/xlink" content-type="doi" xlink:type="simple">10.3897/BDJ.12.e129438.figure18d</object-id><label>Figure 18d.</label><caption><p><italic><tp:taxon-name><tp:taxon-name-part taxon-name-part-type="genus" reg="Phintelloides">Phintelloides</tp:taxon-name-part><tp:taxon-name-part taxon-name-part-type="species" reg="munita">munita</tp:taxon-name-part></tp:taxon-name></italic> (Bösenberg &amp; Strand, 1906), female vulva, dorsal view, CM 15605, scale bar 0.1 mm</p></caption><graphic xmlns:xlink="http://www.w3.org/1999/xlink" xlink:href="bdj-12-e129438-g018_d.png" xlink:type="simple" position="float" orientation="portrait" id="oo_1126730.png"><uri content-type="original_file" xlink:type="simple">https://binary.pensoft.net/fig/1126730</uri></graphic></fig><fig id="F11693141" position="float" orientation="portrait"><object-id xmlns:xlink="http://www.w3.org/1999/xlink" content-type="arpha" xlink:type="simple">203705E3-8180-597B-89CF-26838CDE6E3E</object-id><object-id xmlns:xlink="http://www.w3.org/1999/xlink" content-type="doi" xlink:type="simple">10.3897/BDJ.12.e129438.figure18e</object-id><label>Figure 18e.</label><caption><p><italic><tp:taxon-name><tp:taxon-name-part taxon-name-part-type="genus" reg="Phintelloides">Phintelloides</tp:taxon-name-part><tp:taxon-name-part taxon-name-part-type="species" reg="versicolor">versicolor</tp:taxon-name-part></tp:taxon-name></italic> (C. L. Koch, 1846), female epigynum, dorsal view, illustration, scale bar 0.2 mm</p></caption><graphic xmlns:xlink="http://www.w3.org/1999/xlink" xlink:href="bdj-12-e129438-g018_e.png" xlink:type="simple" position="float" orientation="portrait" id="oo_1126731.png"><uri content-type="original_file" xlink:type="simple">https://binary.pensoft.net/fig/1126731</uri></graphic></fig><fig id="F11693142" position="float" orientation="portrait"><object-id xmlns:xlink="http://www.w3.org/1999/xlink" content-type="arpha" xlink:type="simple">264E6387-B8E7-54D3-8A29-7A9FDB4535EC</object-id><object-id xmlns:xlink="http://www.w3.org/1999/xlink" content-type="doi" xlink:type="simple">10.3897/BDJ.12.e129438.figure18f</object-id><label>Figure 18f.</label><caption><p><italic><tp:taxon-name><tp:taxon-name-part taxon-name-part-type="genus" reg="Phintelloides">Phintelloides</tp:taxon-name-part><tp:taxon-name-part taxon-name-part-type="species" reg="munita">munita</tp:taxon-name-part></tp:taxon-name></italic> (Bösenberg &amp; Strand, 1906), female epigynum, dorsal view, illustration, scale bar 0.2 mm</p></caption><graphic xmlns:xlink="http://www.w3.org/1999/xlink" xlink:href="bdj-12-e129438-g018_f.png" xlink:type="simple" position="float" orientation="portrait" id="oo_1126732.png"><uri content-type="original_file" xlink:type="simple">https://binary.pensoft.net/fig/1126732</uri></graphic></fig></fig-group><fig id="F11693139" position="float" orientation="portrait"><object-id xmlns:xlink="http://www.w3.org/1999/xlink" content-type="arpha" xlink:type="simple">77377D66-526F-568D-93D3-4BD46ED27255</object-id><object-id xmlns:xlink="http://www.w3.org/1999/xlink" content-type="doi" xlink:type="simple">10.3897/BDJ.12.e129438.figure18c</object-id><label>Figure 18c.</label><caption><p><italic><tp:taxon-name><tp:taxon-name-part taxon-name-part-type="genus" reg="Phintelloides">Phintelloides</tp:taxon-name-part><tp:taxon-name-part taxon-name-part-type="species" reg="versicolor">versicolor</tp:taxon-name-part></tp:taxon-name></italic> (C. L. Koch, 1846), female vulva, dorsal view, RMNH.ARA.18260, scale bar 0.1 mm</p></caption><graphic xmlns:xlink="http://www.w3.org/1999/xlink" xlink:href="bdj-12-e129438-g018_c.png" xlink:type="simple" position="float" orientation="portrait" id="oo_1126729.png"><uri content-type="original_file" xlink:type="simple">https://binary.pensoft.net/fig/1126729</uri></graphic></fig><fig id="F11693141" position="float" orientation="portrait"><object-id xmlns:xlink="http://www.w3.org/1999/xlink" content-type="arpha" xlink:type="simple">203705E3-8180-597B-89CF-26838CDE6E3E</object-id><object-id xmlns:xlink="http://www.w3.org/1999/xlink" content-type="doi" xlink:type="simple">10.3897/BDJ.12.e129438.figure18e</object-id><label>Figure 18e.</label><caption><p><italic><tp:taxon-name><tp:taxon-name-part taxon-name-part-type="genus" reg="Phintelloides">Phintelloides</tp:taxon-name-part><tp:taxon-name-part taxon-name-part-type="species" reg="versicolor">versicolor</tp:taxon-name-part></tp:taxon-name></italic> (C. L. Koch, 1846), female epigynum, dorsal view, illustration, scale bar 0.2 mm</p></caption><graphic xmlns:xlink="http://www.w3.org/1999/xlink" xlink:href="bdj-12-e129438-g018_e.png" xlink:type="simple" position="float" orientation="portrait" id="oo_1126731.png"><uri content-type="original_file" xlink:type="simple">https://binary.pensoft.net/fig/1126731</uri></graphic></fig><fig-group id="F11693125" position="float" orientation="portrait"><caption><p><italic><tp:taxon-name><tp:taxon-name-part taxon-name-part-type="genus" reg="Phintelloides">Phintelloides</tp:taxon-name-part><tp:taxon-name-part taxon-name-part-type="species" reg="versicolor">versicolor</tp:taxon-name-part></tp:taxon-name></italic> (C. L. Koch, 1846), photographs of male pedipalp</p></caption><fig id="F11693130" position="float" orientation="portrait"><object-id xmlns:xlink="http://www.w3.org/1999/xlink" content-type="arpha" xlink:type="simple">D28F99C9-5948-5782-A319-4E7742E8EF33</object-id><object-id xmlns:xlink="http://www.w3.org/1999/xlink" content-type="doi" xlink:type="simple">10.3897/BDJ.12.e129438.figure19a</object-id><label>Figure 19a.</label><caption><p><italic><tp:taxon-name><tp:taxon-name-part taxon-name-part-type="genus" reg="Phintelloides">Phintelloides</tp:taxon-name-part><tp:taxon-name-part taxon-name-part-type="species" reg="versicolor">versicolor</tp:taxon-name-part></tp:taxon-name></italic> (C. L. Koch, 1846), male pedipalp, ventral view, RMNH.ARA.18262   </p></caption><graphic xmlns:xlink="http://www.w3.org/1999/xlink" xlink:href="bdj-12-e129438-g019_a.png" xlink:type="simple" position="float" orientation="portrait" id="oo_1060996.png"><uri content-type="original_file" xlink:type="simple">https://binary.pensoft.net/fig/1060996</uri></graphic></fig><fig id="F11693131" position="float" orientation="portrait"><object-id xmlns:xlink="http://www.w3.org/1999/xlink" content-type="arpha" xlink:type="simple">88A7A632-84A2-566A-A2CF-49C14ED2D27C</object-id><object-id xmlns:xlink="http://www.w3.org/1999/xlink" content-type="doi" xlink:type="simple">10.3897/BDJ.12.e129438.figure19b</object-id><label>Figure 19b.</label><caption><p><italic><tp:taxon-name><tp:taxon-name-part taxon-name-part-type="genus" reg="Phintelloides">Phintelloides</tp:taxon-name-part><tp:taxon-name-part taxon-name-part-type="species" reg="versicolor">versicolor</tp:taxon-name-part></tp:taxon-name></italic> (C. L. Koch, 1846), male pedipalp, retrolateral view, RMNH.ARA.18262   </p></caption><graphic xmlns:xlink="http://www.w3.org/1999/xlink" xlink:href="bdj-12-e129438-g019_b.png" xlink:type="simple" position="float" orientation="portrait" id="oo_1060997.png"><uri content-type="original_file" xlink:type="simple">https://binary.pensoft.net/fig/1060997</uri></graphic></fig></fig-group><fig id="F11693130" position="float" orientation="portrait"><object-id xmlns:xlink="http://www.w3.org/1999/xlink" content-type="arpha" xlink:type="simple">D28F99C9-5948-5782-A319-4E7742E8EF33</object-id><object-id xmlns:xlink="http://www.w3.org/1999/xlink" content-type="doi" xlink:type="simple">10.3897/BDJ.12.e129438.figure19a</object-id><label>Figure 19a.</label><caption><p><italic><tp:taxon-name><tp:taxon-name-part taxon-name-part-type="genus" reg="Phintelloides">Phintelloides</tp:taxon-name-part><tp:taxon-name-part taxon-name-part-type="species" reg="versicolor">versicolor</tp:taxon-name-part></tp:taxon-name></italic> (C. L. Koch, 1846), male pedipalp, ventral view, RMNH.ARA.18262   </p></caption><graphic xmlns:xlink="http://www.w3.org/1999/xlink" xlink:href="bdj-12-e129438-g019_a.png" xlink:type="simple" position="float" orientation="portrait" id="oo_1060996.png"><uri content-type="original_file" xlink:type="simple">https://binary.pensoft.net/fig/1060996</uri></graphic></fig><fig id="F11693120" position="float" orientation="portrait"><object-id xmlns:xlink="http://www.w3.org/1999/xlink" content-type="arpha" xlink:type="simple">7136C1F2-08CF-56C9-B814-69C1FE9C2B34</object-id><object-id xmlns:xlink="http://www.w3.org/1999/xlink" content-type="doi" xlink:type="simple">10.3897/BDJ.12.e129438.figure17b</object-id><label>Figure 17b.</label><caption><p><italic><tp:taxon-name><tp:taxon-name-part taxon-name-part-type="genus" reg="Phintelloides">Phintelloides</tp:taxon-name-part><tp:taxon-name-part taxon-name-part-type="species" reg="versicolor">versicolor</tp:taxon-name-part></tp:taxon-name></italic> (C. L. Koch, 1846), female habitus, dorsal view, CM 19264  </p></caption><graphic xmlns:xlink="http://www.w3.org/1999/xlink" xlink:href="bdj-12-e129438-g017_b.png" xlink:type="simple" position="float" orientation="portrait" id="oo_1060991.png"><uri content-type="original_file" xlink:type="simple">https://binary.pensoft.net/fig/1060991</uri></graphic></fig><fig id="F11693137" position="float" orientation="portrait"><object-id xmlns:xlink="http://www.w3.org/1999/xlink" content-type="arpha" xlink:type="simple">CC6FE693-57A0-5A6A-93C4-C08DB2DA658D</object-id><object-id xmlns:xlink="http://www.w3.org/1999/xlink" content-type="doi" xlink:type="simple">10.3897/BDJ.12.e129438.figure18a</object-id><label>Figure 18a.</label><caption><p><italic><tp:taxon-name><tp:taxon-name-part taxon-name-part-type="genus" reg="Phintelloides">Phintelloides</tp:taxon-name-part><tp:taxon-name-part taxon-name-part-type="species" reg="versicolor">versicolor</tp:taxon-name-part></tp:taxon-name></italic> (C. L. Koch, 1846), female epigynum, ventral view, CM 19264, scale bar 0.1 mm</p></caption><graphic xmlns:xlink="http://www.w3.org/1999/xlink" xlink:href="bdj-12-e129438-g018_a.png" xlink:type="simple" position="float" orientation="portrait" id="oo_1126727.png"><uri content-type="original_file" xlink:type="simple">https://binary.pensoft.net/fig/1126727</uri></graphic></fig><fig id="F11693138" position="float" orientation="portrait"><object-id xmlns:xlink="http://www.w3.org/1999/xlink" content-type="arpha" xlink:type="simple">FC9AD106-0A04-59DE-9FC2-D4BEEC087B19</object-id><object-id xmlns:xlink="http://www.w3.org/1999/xlink" content-type="doi" xlink:type="simple">10.3897/BDJ.12.e129438.figure18b</object-id><label>Figure 18b.</label><caption><p><italic><tp:taxon-name><tp:taxon-name-part taxon-name-part-type="genus" reg="Phintelloides">Phintelloides</tp:taxon-name-part><tp:taxon-name-part taxon-name-part-type="species" reg="munita">munita</tp:taxon-name-part></tp:taxon-name></italic> (Bösenberg &amp; Strand, 1906), female epigynum, ventral view, CM 15605, scale bar 0.1 mm   </p></caption><graphic xmlns:xlink="http://www.w3.org/1999/xlink" xlink:href="bdj-12-e129438-g018_b.png" xlink:type="simple" position="float" orientation="portrait" id="oo_1126728.png"><uri content-type="original_file" xlink:type="simple">https://binary.pensoft.net/fig/1126728</uri></graphic></fig><fig id="F11693140" position="float" orientation="portrait"><object-id xmlns:xlink="http://www.w3.org/1999/xlink" content-type="arpha" xlink:type="simple">C0066621-88DE-5D2B-942F-35CEEB268618</object-id><object-id xmlns:xlink="http://www.w3.org/1999/xlink" content-type="doi" xlink:type="simple">10.3897/BDJ.12.e129438.figure18d</object-id><label>Figure 18d.</label><caption><p><italic><tp:taxon-name><tp:taxon-name-part taxon-name-part-type="genus" reg="Phintelloides">Phintelloides</tp:taxon-name-part><tp:taxon-name-part taxon-name-part-type="species" reg="munita">munita</tp:taxon-name-part></tp:taxon-name></italic> (Bösenberg &amp; Strand, 1906), female vulva, dorsal view, CM 15605, scale bar 0.1 mm</p></caption><graphic xmlns:xlink="http://www.w3.org/1999/xlink" xlink:href="bdj-12-e129438-g018_d.png" xlink:type="simple" position="float" orientation="portrait" id="oo_1126730.png"><uri content-type="original_file" xlink:type="simple">https://binary.pensoft.net/fig/1126730</uri></graphic></fig><fig id="F11693142" position="float" orientation="portrait"><object-id xmlns:xlink="http://www.w3.org/1999/xlink" content-type="arpha" xlink:type="simple">264E6387-B8E7-54D3-8A29-7A9FDB4535EC</object-id><object-id xmlns:xlink="http://www.w3.org/1999/xlink" content-type="doi" xlink:type="simple">10.3897/BDJ.12.e129438.figure18f</object-id><label>Figure 18f.</label><caption><p><italic><tp:taxon-name><tp:taxon-name-part taxon-name-part-type="genus" reg="Phintelloides">Phintelloides</tp:taxon-name-part><tp:taxon-name-part taxon-name-part-type="species" reg="munita">munita</tp:taxon-name-part></tp:taxon-name></italic> (Bösenberg &amp; Strand, 1906), female epigynum, dorsal view, illustration, scale bar 0.2 mm</p></caption><graphic xmlns:xlink="http://www.w3.org/1999/xlink" xlink:href="bdj-12-e129438-g018_f.png" xlink:type="simple" position="float" orientation="portrait" id="oo_1126732.png"><uri content-type="original_file" xlink:type="simple">https://binary.pensoft.net/fig/1126732</uri></graphic></fig></tp:treatment-sec><ref-list><ref id="B11243944"><element-citation xmlns:xlink="http://www.w3.org/1999/xlink" publication-type="book" xlink:type="simple"><person-group person-group-type="author"><name name-style="western"><surname>Koch</surname><given-names>C. L.</given-names></name></person-group><year>1846</year><source>Die Arachniden</source><volume>Dreizehnter Band</volume><publisher-name>J. L. Lotzbeck</publisher-name><publisher-loc>Nürnberg</publisher-loc><size units="page">234</size><pub-id pub-id-type="doi">10.5962/bhl.title.43744</pub-id></element-citation></ref><ref id="B11243952"><element-citation xmlns:xlink="http://www.w3.org/1999/xlink" publication-type="chapter" xlink:type="simple"><person-group person-group-type="author"><name name-style="western"><surname>Walckenaer</surname><given-names>C. A.</given-names></name></person-group><year>1847</year><chapter-title>Dernier Supplément (365-596)</chapter-title><person-group person-group-type="editor"><name name-style="western"><surname>Walckenaer</surname><given-names>C. A.</given-names></name><name name-style="western"><surname>Gervais</surname><given-names>P.</given-names></name><etal/></person-group><source>Histoire naturelles des Insects. Aptères</source><volume>Tome quatrième</volume><publisher-name>Roret</publisher-name><publisher-loc>Paris</publisher-loc><size units="page">623</size></element-citation></ref><ref id="B11243965"><element-citation xmlns:xlink="http://www.w3.org/1999/xlink" publication-type="book" xlink:type="simple"><person-group person-group-type="author"><name name-style="western"><surname>Koch</surname><given-names>C. L.</given-names></name></person-group><year>1848</year><source>Die Arachniden</source><volume>Vierzehnter Band</volume><publisher-name>J. L. Lotzbeck</publisher-name><publisher-loc>Nürnberg</publisher-loc><size units="page">88</size><pub-id pub-id-type="doi">10.5962/bhl.title.43744</pub-id></element-citation></ref><ref id="B11243983"><element-citation xmlns:xlink="http://www.w3.org/1999/xlink" publication-type="article" xlink:type="simple"><person-group person-group-type="author"><name name-style="western"><surname>Thorell</surname><given-names>T.</given-names></name></person-group><year>1891</year><article-title>Spindlar från Nikobarerna och andra delar af södra Asien</article-title><source>Kongliga Svenska Vetenskaps-Akademiens Handlingar</source><volume>24</volume><issue>2</issue><fpage>1</fpage><lpage>149</lpage></element-citation></ref><ref id="B11243992"><element-citation xmlns:xlink="http://www.w3.org/1999/xlink" publication-type="book" xlink:type="simple"><person-group person-group-type="author"><name name-style="western"><surname>Workman</surname><given-names>T.</given-names></name><name name-style="western"><surname>Workman</surname><given-names>M. E.</given-names></name></person-group><year>1894</year><source>
            <italic>Malaysian spider</italic>
          </source><publisher-name>Published by the author</publisher-name><publisher-loc>Belfast</publisher-loc><size units="page">9-24</size><pub-id pub-id-type="doi">10.5962/bhl.title.101972</pub-id></element-citation></ref><ref id="B11231188"><element-citation xmlns:xlink="http://www.w3.org/1999/xlink" publication-type="book" xlink:type="simple"><person-group person-group-type="author"><name name-style="western"><surname>Simon</surname><given-names>E.</given-names></name></person-group><year>1901</year><source>Histoire naturelle des araignées</source><edition>Deuxième édition</edition><volume>tome second</volume><publisher-name>Roret</publisher-name><publisher-loc>Paris</publisher-loc><size units="page">381-668</size><pub-id pub-id-type="doi">10.5962/bhl.title.51973</pub-id></element-citation></ref><ref id="B11211300"><element-citation xmlns:xlink="http://www.w3.org/1999/xlink" publication-type="article" xlink:type="simple"><person-group person-group-type="author"><name name-style="western"><surname>Żabka</surname><given-names>M.</given-names></name></person-group><year>1985</year><article-title>Systematic and zoogeographic study on the family <tp:taxon-name><tp:taxon-name-part taxon-name-part-type="family">Salticidae</tp:taxon-name-part></tp:taxon-name> (<tp:taxon-name><tp:taxon-name-part taxon-name-part-type="order">Araneae</tp:taxon-name-part></tp:taxon-name>) from Viet-Nam</article-title><source>Annales Zoologici, Warszawa</source><volume>39</volume><fpage>197</fpage><lpage>485</lpage></element-citation></ref><ref id="B11244035"><element-citation xmlns:xlink="http://www.w3.org/1999/xlink" publication-type="article" xlink:type="simple"><person-group person-group-type="author"><name name-style="western"><surname>Simon</surname><given-names>E.</given-names></name></person-group><year>1903</year><article-title>Etudes arachnologiques. 34e Mémoire. LIV. Arachnides recueillis à Sumatra par M. J. Bouchard</article-title><source>Annales de la Société Entomologique de France</source><volume>72</volume><fpage>301</fpage><lpage>310</lpage></element-citation></ref><ref id="B11244121"><element-citation xmlns:xlink="http://www.w3.org/1999/xlink" publication-type="article" xlink:type="simple"><person-group person-group-type="author"><name name-style="western"><surname>Prószyński</surname><given-names>J.</given-names></name></person-group><year>1978</year><article-title>Distributional patterns of the Palaearctic <tp:taxon-name><tp:taxon-name-part taxon-name-part-type="family">Salticidae</tp:taxon-name-part></tp:taxon-name> (<tp:taxon-name><tp:taxon-name-part taxon-name-part-type="order">Araneae</tp:taxon-name-part></tp:taxon-name>)</article-title><source>Symposia of the Zoological Society of London</source><volume>42</volume><fpage>335</fpage><lpage>343</lpage></element-citation></ref><ref id="B11244130"><element-citation xmlns:xlink="http://www.w3.org/1999/xlink" publication-type="article" xlink:type="simple"><person-group person-group-type="author"><name name-style="western"><surname>Bohdanowicz</surname><given-names>A.</given-names></name><name name-style="western"><surname>Prószyński</surname><given-names>J.</given-names></name></person-group><year>1987</year><article-title>Systematic studies on East Palaearctic <tp:taxon-name><tp:taxon-name-part taxon-name-part-type="family">Salticidae</tp:taxon-name-part></tp:taxon-name> (<tp:taxon-name><tp:taxon-name-part taxon-name-part-type="order">Araneae</tp:taxon-name-part></tp:taxon-name>), IV. <tp:taxon-name><tp:taxon-name-part taxon-name-part-type="family">Salticidae</tp:taxon-name-part></tp:taxon-name> of Japan</article-title><source>Annales Zoologici, Warszawa</source><volume>41</volume><fpage>43</fpage><lpage>151</lpage></element-citation></ref><ref id="B11244153"><element-citation xmlns:xlink="http://www.w3.org/1999/xlink" publication-type="book" xlink:type="simple"><person-group person-group-type="author"><name name-style="western"><surname>Prószyński</surname><given-names>J.</given-names></name></person-group><year>1987</year><source>Atlas rysunków diagnostycznych mniej znanych <tp:taxon-name><tp:taxon-name-part taxon-name-part-type="family">Salticidae</tp:taxon-name-part></tp:taxon-name> 2</source><publisher-name>Zeszyty Naukowe Wyższej Szkoly Rolniczo-Pedagogicznej</publisher-name><publisher-loc>Siedlcach</publisher-loc><size units="page">172</size></element-citation></ref><ref id="B11211291"><element-citation xmlns:xlink="http://www.w3.org/1999/xlink" publication-type="article" xlink:type="simple"><person-group person-group-type="author"><name name-style="western"><surname>Kanesharatnam</surname><given-names>N.</given-names></name><name name-style="western"><surname>Benjamin</surname><given-names>S. P.</given-names></name></person-group><year>2019</year><article-title>Multilocus genetic and morphological phylogenetic analysis reveals a radiation of shiny South Asian jumping spiders (<tp:taxon-name><tp:taxon-name-part taxon-name-part-type="order">Araneae</tp:taxon-name-part></tp:taxon-name>, <tp:taxon-name><tp:taxon-name-part taxon-name-part-type="family">Salticidae</tp:taxon-name-part></tp:taxon-name>)</article-title><source>ZooKeys</source><volume>839</volume><fpage>1</fpage><lpage>81</lpage><pub-id pub-id-type="doi">10.3897/zookeys.839.283</pub-id></element-citation></ref><ref id="B11211265"><element-citation xmlns:xlink="http://www.w3.org/1999/xlink" publication-type="book" xlink:type="simple"><person-group person-group-type="author"><name name-style="western"><surname>Koh</surname><given-names>J. K.H.</given-names></name><name name-style="western"><surname>Court</surname><given-names>D. J.</given-names></name><name name-style="western"><surname>Ang</surname><given-names>C. S.P.</given-names></name><name name-style="western"><surname>Ng</surname><given-names>P. Y.C.</given-names></name></person-group><year>2022</year><source>A Photographic Guide to Singapore Spiders</source><publisher-name>National Parks Board</publisher-name><publisher-loc>Singapore</publisher-loc></element-citation></ref><ref id="B11211248"><element-citation xmlns:xlink="http://www.w3.org/1999/xlink" publication-type="other" xlink:type="simple"><person-group person-group-type="author"><name name-style="western"><surname>Prószyński</surname><given-names>J.</given-names></name></person-group><year>2016</year><article-title>Monograph of Salticidae (Araneae) of the World 1995-2015. Part II. Global Species Database of Salticidae (Araneae). Version October 30th, 2016</article-title><publisher-name>online at: http://www.salticidae.pl</publisher-name></element-citation></ref><ref id="B11211213"><element-citation xmlns:xlink="http://www.w3.org/1999/xlink" publication-type="other" xlink:type="simple"><person-group person-group-type="author"><name name-style="western"><surname>Catalog</surname><given-names>World Spider</given-names></name></person-group><year>2024</year><article-title>World Spider Catalog. Version 25.0</article-title><publisher-name>Natural History Museum Bern, online at http://wsc.nmbe.ch, accessed on 01/03/2024</publisher-name><pub-id pub-id-type="doi">10.24436/2</pub-id></element-citation></ref><ref id="B11294682"><element-citation xmlns:xlink="http://www.w3.org/1999/xlink" publication-type="article" xlink:type="simple"><person-group person-group-type="author"><name name-style="western"><surname>Prószyński</surname><given-names>J.</given-names></name></person-group><year>2017</year><article-title>Pragmatic classification of the world's <tp:taxon-name><tp:taxon-name-part taxon-name-part-type="family">Salticidae</tp:taxon-name-part></tp:taxon-name> (<tp:taxon-name><tp:taxon-name-part taxon-name-part-type="order">Araneae</tp:taxon-name-part></tp:taxon-name>)</article-title><source>Ecologica Montenegrina</source><volume>12</volume><fpage>1</fpage><lpage>133</lpage><pub-id pub-id-type="doi">10.37828/em.2017.12.1</pub-id></element-citation></ref><ref id="B11246765"><element-citation xmlns:xlink="http://www.w3.org/1999/xlink" publication-type="article" xlink:type="simple"><person-group person-group-type="author"><name name-style="western"><surname>Yaginuma</surname><given-names>T.</given-names></name></person-group><year>1977</year><article-title>A list of Japanese spiders (revised in 1977)</article-title><source>Acta Arachnologica</source><volume>27 (Spec. No.)</volume><fpage>367</fpage><lpage>406</lpage><pub-id pub-id-type="doi">10.2476/asjaa.27.Specialnumber_367</pub-id></element-citation></ref><ref id="B11244053"><element-citation xmlns:xlink="http://www.w3.org/1999/xlink" publication-type="article" xlink:type="simple"><person-group person-group-type="author"><name name-style="western"><surname>Prószyński</surname><given-names>J.</given-names></name></person-group><year>1973</year><article-title>Systematic studies on east Palaearctic <tp:taxon-name><tp:taxon-name-part taxon-name-part-type="family">Salticidae</tp:taxon-name-part></tp:taxon-name>, II. Redescriptions of Japanese <tp:taxon-name><tp:taxon-name-part taxon-name-part-type="family">Salticidae</tp:taxon-name-part></tp:taxon-name> of the Zoological Museum in Berlin</article-title><source>Annales Zoologici, Warszawa</source><volume>30</volume><fpage>97</fpage><lpage>128</lpage></element-citation></ref><ref id="B11294636"><element-citation xmlns:xlink="http://www.w3.org/1999/xlink" publication-type="book" xlink:type="simple"><person-group person-group-type="author"><name name-style="western"><surname>Zhu</surname><given-names>M. S.</given-names></name><name name-style="western"><surname>Zhang</surname><given-names>B. S.</given-names></name></person-group><year>2011</year><source>Spider fauna of Henan: <tp:taxon-name><tp:taxon-name-part taxon-name-part-type="class">Arachnida</tp:taxon-name-part></tp:taxon-name>: <tp:taxon-name><tp:taxon-name-part taxon-name-part-type="order">Araneae</tp:taxon-name-part></tp:taxon-name></source><publisher-name>Science Press</publisher-name><publisher-loc>Beijing</publisher-loc><size units="page">558</size></element-citation></ref><ref id="B11243974"><element-citation xmlns:xlink="http://www.w3.org/1999/xlink" publication-type="article" xlink:type="simple"><person-group person-group-type="author"><name name-style="western"><surname>Brignoli</surname><given-names>P. M.</given-names></name></person-group><year>1985</year><article-title>On the correct dates of publication of the arachnid taxa described in some works by C. W. Hahn and C. L. Koch (<tp:taxon-name><tp:taxon-name-part taxon-name-part-type="class">Arachnida</tp:taxon-name-part></tp:taxon-name>)</article-title><source>Bulletin of the British Arachnological Society</source><volume>6</volume><issue>9</issue><fpage>414</fpage><lpage>416</lpage></element-citation></ref></ref-list></tp:taxon-treatment>
