# Supplementary material for: The genera Chrysillaand Phintelloidesrevisited with the description of a new species (Araneae, Salticidae) using digital specimen DOIs and nanopublications
Source: Biodivers Data J. 2024 Sep 3;12:e129438. doi: 10.3897/BDJ.12.e129438 (PMC11387838; doi:10.3897/BDJ.12.e129438)
Supplement: XML Treatment for Phintelloides minuta [file BDJ.12.e129438-treatment10.xml]

<!DOCTYPE tp:taxon-treatment
  PUBLIC "-//TaxonX//DTD Taxonomic Treatment Publishing DTD v0 20100105//EN" "tax-treatment-NSO.dtd">
<tp:taxon-treatment xmlns:tp="http://www.plazi.org/taxpub"><tp:treatment-meta><mixed-citation publication-type="journal"><person-group><name><surname>Deeleman-Reinhold</surname><given-names>Christa L.</given-names></name><name><surname>Addink</surname><given-names>Wouter</given-names></name><name><surname>Miller</surname><given-names>Jeremy A.</given-names></name></person-group><article-title>The genera <italic><tp:taxon-name><tp:taxon-name-part taxon-name-part-type="genus" reg="Chrysilla">Chrysilla</tp:taxon-name-part></tp:taxon-name></italic>and <italic><tp:taxon-name><tp:taxon-name-part taxon-name-part-type="genus" reg="Phintelloides">Phintelloides</tp:taxon-name-part></tp:taxon-name></italic>revisited with the description of a new species (<tp:taxon-name><tp:taxon-name-part taxon-name-part-type="order">Araneae</tp:taxon-name-part></tp:taxon-name>, <tp:taxon-name><tp:taxon-name-part taxon-name-part-type="family">Salticidae</tp:taxon-name-part></tp:taxon-name>) using digital specimen DOIs and nanopublications</article-title><source>Biodivers Data J</source><day>03</day><month>09</month><year>2024</year><volume>12</volume><pub-id pub-id-type="doi">10.3897/BDJ.12.e129438</pub-id></mixed-citation></tp:treatment-meta><tp:nomenclature><tp:taxon-name>
            <object-id xmlns:xlink="http://www.w3.org/1999/xlink" content-type="arpha" xlink:type="simple">A4638846-5917-53DC-A786-E3864FB52537</object-id>
            <tp:taxon-name-part taxon-name-part-type="genus">Phintelloides</tp:taxon-name-part>
            <tp:taxon-name-part taxon-name-part-type="species">minuta</tp:taxon-name-part>
            <object-id xmlns:xlink="http://www.w3.org/1999/xlink" content-type="zoobank" xlink:type="simple" object-id-type="ZooBank">zoobank.org/NomenclaturalActs/34E30429-650A-413C-A6B3-6313C14C5F5B</object-id>
          </tp:taxon-name><tp:taxon-authority>(Bösenberg &amp; Strand, 1906)</tp:taxon-authority><tp:nomenclature-citation-list><tp:nomenclature-citation><tp:taxon-name>
                <tp:taxon-name-part taxon-name-part-type="genus" reg="Phintelloides"/>
                <tp:taxon-name-part taxon-name-part-type="genus" reg="Phintelloides"/>
                <tp:taxon-name-part taxon-name-part-type="species" reg="minuta"/>
              </tp:taxon-name><comment><bold>Removed from synonymy with</bold> <bold><italic><tp:taxon-name><tp:taxon-name-part taxon-name-part-type="genus" reg="Phintelloides">Phintelloides</tp:taxon-name-part><tp:taxon-name-part taxon-name-part-type="species" reg="versicolor">versicolor</tp:taxon-name-part></tp:taxon-name></italic></bold></comment></tp:nomenclature-citation><tp:nomenclature-citation><tp:taxon-name>
                <tp:taxon-name-part taxon-name-part-type="genus" reg="Phintelloides"/>
                <tp:taxon-name-part taxon-name-part-type="genus" reg="Phintelloides"/>
                <tp:taxon-name-part taxon-name-part-type="species" reg="minuta"/>
              </tp:taxon-name><comment><italic><tp:taxon-name><tp:taxon-name-part taxon-name-part-type="genus" reg="Jotus">Jotus</tp:taxon-name-part><tp:taxon-name-part taxon-name-part-type="species" reg="munitus">munitus</tp:taxon-name-part></tp:taxon-name> </italic>Bösenberg &amp; Strand, 1906 - <xref ref-type="bibr" rid="B11246511">Bösenberg and Strand 1906</xref>: 334, pl. 14 fig. 374 (f) Japan; (m, plate 14 fig. 392, see <italic><tp:taxon-name><tp:taxon-name-part taxon-name-part-type="genus" reg="Phintella">Phintella</tp:taxon-name-part><tp:taxon-name-part taxon-name-part-type="species" reg="linea">linea</tp:taxon-name-part></tp:taxon-name></italic> (Karsch, 1879), <xref ref-type="bibr" rid="B11244153">Prószyński 1987</xref>: 161); <xref ref-type="bibr" rid="B11297084">Yaginuma 1955</xref>: 14; <xref ref-type="bibr" rid="B11246629">Yaginuma 1960</xref>: 107, fig. 89.5 (f) Japan; <xref ref-type="bibr" rid="B11296576">Lee 1966</xref>: 55, fig. 28d-f (f) Taiwan; <xref ref-type="bibr" rid="B11246756">Yaginuma 1971</xref>: 107, fig. 89.5 (f) Japan; <xref ref-type="bibr" rid="B11296584">Yin and Wang 1979</xref>: 32, fig. 13A-E; <xref ref-type="bibr" rid="B11296646">Hu 1984</xref>: 370, fig. 386.1-6. </comment></tp:nomenclature-citation><tp:nomenclature-citation><tp:taxon-name>
                <tp:taxon-name-part taxon-name-part-type="genus" reg="Phintelloides"/>
                <tp:taxon-name-part taxon-name-part-type="genus" reg="Phintelloides"/>
                <tp:taxon-name-part taxon-name-part-type="species" reg="minuta"/>
              </tp:taxon-name><comment><italic>Chira albiocciput </italic>Bösenberg &amp; Strand, 1906 - <xref ref-type="bibr" rid="B11246511">Bösenberg and Strand 1906</xref>: 366, pl. 13, fig. 311 (m) Japan.</comment></tp:nomenclature-citation><tp:nomenclature-citation><tp:taxon-name>
                <tp:taxon-name-part taxon-name-part-type="genus" reg="Phintelloides"/>
                <tp:taxon-name-part taxon-name-part-type="genus" reg="Phintelloides"/>
                <tp:taxon-name-part taxon-name-part-type="species" reg="minuta"/>
              </tp:taxon-name><comment><italic><tp:taxon-name><tp:taxon-name-part taxon-name-part-type="genus" reg="Aelurillus">Aelurillus</tp:taxon-name-part><tp:taxon-name-part taxon-name-part-type="species" reg="dimorphus">dimorphus</tp:taxon-name-part></tp:taxon-name></italic> Dönitz &amp; Strand, in <xref ref-type="bibr" rid="B11246511">Bösenberg and Strand 1906</xref>: 398, pl. 9, figs 125-126 (mf) Japan; <xref ref-type="bibr" rid="B11296530">Saitō 1959</xref>: 147. fig 203a-e. </comment></tp:nomenclature-citation><tp:nomenclature-citation><tp:taxon-name>
                <tp:taxon-name-part taxon-name-part-type="genus" reg="Phintelloides"/>
                <tp:taxon-name-part taxon-name-part-type="genus" reg="Phintelloides"/>
                <tp:taxon-name-part taxon-name-part-type="species" reg="minuta"/>
              </tp:taxon-name><comment><italic><tp:taxon-name><tp:taxon-name-part taxon-name-part-type="genus" reg="Jotus">Jotus</tp:taxon-name-part><tp:taxon-name-part taxon-name-part-type="species" reg="munitus">munitus</tp:taxon-name-part></tp:taxon-name> chinesicus </italic>Strand, 1907 - <xref ref-type="bibr" rid="B11246571">Strand 1907</xref>: 569 (f) China.</comment></tp:nomenclature-citation><tp:nomenclature-citation><tp:taxon-name>
                <tp:taxon-name-part taxon-name-part-type="genus" reg="Phintelloides"/>
                <tp:taxon-name-part taxon-name-part-type="genus" reg="Phintelloides"/>
                <tp:taxon-name-part taxon-name-part-type="species" reg="minuta"/>
              </tp:taxon-name><comment><italic><tp:taxon-name><tp:taxon-name-part taxon-name-part-type="genus" reg="Dexippus">Dexippus</tp:taxon-name-part><tp:taxon-name-part taxon-name-part-type="species" reg="davidi">davidi</tp:taxon-name-part></tp:taxon-name> </italic>Schenkel, 1963 - <xref ref-type="bibr" rid="B11246747">Schenkel 1963</xref>: 446, fig. 255a-e (m) China. </comment></tp:nomenclature-citation><tp:nomenclature-citation><tp:taxon-name>
                <tp:taxon-name-part taxon-name-part-type="genus" reg="Phintelloides"/>
                <tp:taxon-name-part taxon-name-part-type="genus" reg="Phintelloides"/>
                <tp:taxon-name-part taxon-name-part-type="species" reg="minuta"/>
              </tp:taxon-name><comment><italic><tp:taxon-name><tp:taxon-name-part taxon-name-part-type="genus" reg="Dexippus">Dexippus</tp:taxon-name-part><tp:taxon-name-part taxon-name-part-type="species" reg="tschekiangensis">tschekiangensis</tp:taxon-name-part></tp:taxon-name></italic> Schenkel, 1963 - <xref ref-type="bibr" rid="B11246747">Schenkel 1963</xref>: 449, fig. 256a-e (f) China.</comment></tp:nomenclature-citation><tp:nomenclature-citation><tp:taxon-name>
                <tp:taxon-name-part taxon-name-part-type="genus" reg="Phintelloides"/>
                <tp:taxon-name-part taxon-name-part-type="genus" reg="Phintelloides"/>
                <tp:taxon-name-part taxon-name-part-type="species" reg="minuta"/>
              </tp:taxon-name><comment><italic><tp:taxon-name><tp:taxon-name-part taxon-name-part-type="genus" reg="Chrysilla">Chrysilla</tp:taxon-name-part><tp:taxon-name-part taxon-name-part-type="species" reg="versicolor">versicolor</tp:taxon-name-part></tp:taxon-name> </italic>(C. L. Koch, 1846) - <xref ref-type="bibr" rid="B11244053">Prószyński 1973</xref>: 98, figs 1-7 (mf) Japan; <xref ref-type="bibr" rid="B11246765">Yaginuma 1977</xref>: 398, Japan (synonymy with <italic><tp:taxon-name><tp:taxon-name-part taxon-name-part-type="genus" reg="Jotus">Jotus</tp:taxon-name-part><tp:taxon-name-part taxon-name-part-type="species" reg="munitus">munitus</tp:taxon-name-part></tp:taxon-name></italic>); <xref ref-type="bibr" rid="B11246775">Song 1982</xref>: 102 (synonymy with <italic><tp:taxon-name><tp:taxon-name-part taxon-name-part-type="genus" reg="Dexippus">Dexippus</tp:taxon-name-part><tp:taxon-name-part taxon-name-part-type="species" reg="davidi">davidi</tp:taxon-name-part></tp:taxon-name></italic>).</comment></tp:nomenclature-citation><tp:nomenclature-citation><tp:taxon-name>
                <tp:taxon-name-part taxon-name-part-type="genus" reg="Phintelloides"/>
                <tp:taxon-name-part taxon-name-part-type="genus" reg="Phintelloides"/>
                <tp:taxon-name-part taxon-name-part-type="species" reg="minuta"/>
              </tp:taxon-name><comment><italic><tp:taxon-name><tp:taxon-name-part taxon-name-part-type="genus" reg="Icius">Icius</tp:taxon-name-part></tp:taxon-name> <tp:taxon-name><tp:taxon-name-part taxon-name-part-type="genus" reg="Jotus"/><tp:taxon-name-part taxon-name-part-type="species" reg="munitus">munitus</tp:taxon-name-part></tp:taxon-name> </italic>(Bösenberg &amp; Strand, 1906) - <xref ref-type="bibr" rid="B11294039">Wesołowska 1981a</xref>: 59, figs 34-36 (f) North Korea.</comment></tp:nomenclature-citation><tp:nomenclature-citation><tp:taxon-name>
                <tp:taxon-name-part taxon-name-part-type="genus" reg="Phintelloides"/>
                <tp:taxon-name-part taxon-name-part-type="genus" reg="Phintelloides"/>
                <tp:taxon-name-part taxon-name-part-type="species" reg="minuta"/>
              </tp:taxon-name><comment><italic><tp:taxon-name><tp:taxon-name-part taxon-name-part-type="genus" reg="Icius">Icius</tp:taxon-name-part></tp:taxon-name> <tp:taxon-name><tp:taxon-name-part taxon-name-part-type="genus" reg="Dexippus"/><tp:taxon-name-part taxon-name-part-type="species" reg="tschekiangensis">tschekiangensis</tp:taxon-name-part></tp:taxon-name> </italic>(Schenkel, 1963) - <xref ref-type="bibr" rid="B11294174">Wesołowska 1981b</xref>: 135, figs 27-30 (f) China.</comment></tp:nomenclature-citation><tp:nomenclature-citation><tp:taxon-name>
                <tp:taxon-name-part taxon-name-part-type="genus" reg="Phintelloides"/>
                <tp:taxon-name-part taxon-name-part-type="genus" reg="Phintelloides"/>
                <tp:taxon-name-part taxon-name-part-type="species" reg="minuta"/>
              </tp:taxon-name><comment><italic><tp:taxon-name><tp:taxon-name-part taxon-name-part-type="genus" reg="Phintella">Phintella</tp:taxon-name-part></tp:taxon-name> <tp:taxon-name><tp:taxon-name-part taxon-name-part-type="genus" reg="Dexippus"/><tp:taxon-name-part taxon-name-part-type="species" reg="davidi">davidi</tp:taxon-name-part></tp:taxon-name> </italic>(Schenkel, 1963) - <xref ref-type="bibr" rid="B11294192">Prószyński 1983b</xref>: 6.</comment></tp:nomenclature-citation><tp:nomenclature-citation><tp:taxon-name>
                <tp:taxon-name-part taxon-name-part-type="genus" reg="Phintelloides"/>
                <tp:taxon-name-part taxon-name-part-type="genus" reg="Phintelloides"/>
                <tp:taxon-name-part taxon-name-part-type="species" reg="minuta"/>
              </tp:taxon-name><comment><italic><tp:taxon-name><tp:taxon-name-part taxon-name-part-type="genus" reg="Phintella">Phintella</tp:taxon-name-part></tp:taxon-name> <tp:taxon-name><tp:taxon-name-part taxon-name-part-type="genus" reg="Dexippus"/><tp:taxon-name-part taxon-name-part-type="species" reg="tschekiangensis">tschekiangensis</tp:taxon-name-part></tp:taxon-name> </italic>(Schenkel, 1963) -<italic><xref ref-type="bibr" rid="B11294192">Prószyński 1983b</xref></italic>: 7.</comment></tp:nomenclature-citation><tp:nomenclature-citation><tp:taxon-name>
                <tp:taxon-name-part taxon-name-part-type="genus" reg="Phintelloides"/>
                <tp:taxon-name-part taxon-name-part-type="genus" reg="Phintelloides"/>
                <tp:taxon-name-part taxon-name-part-type="species" reg="minuta"/>
              </tp:taxon-name><comment><italic><tp:taxon-name><tp:taxon-name-part taxon-name-part-type="genus" reg="Phintella">Phintella</tp:taxon-name-part><tp:taxon-name-part taxon-name-part-type="species" reg="versicolor">versicolor</tp:taxon-name-part></tp:taxon-name> </italic>(C. L. Koch, 1846) - <italic><xref ref-type="bibr" rid="B11231500">Prószyński 1983a</xref></italic>: 44, fig. 3 (m) Japan; <xref ref-type="bibr" rid="B11294192">Prószyński 1983b</xref>: 6; : 231, f. 129.1 (mf); <xref ref-type="bibr" rid="B11294201">Yaginuma 1986</xref>: 161; <xref ref-type="bibr" rid="B11297462">Song 1987</xref>: 288 (mf); <xref ref-type="bibr" rid="B11297488">Maddison 1987</xref>: 103, figs 7-8; <xref ref-type="bibr" rid="B11244153">Prószyński 1987</xref>: 152, 161 (in part); <xref ref-type="bibr" rid="B11244130">Bohdanowicz and Prószyński 1987</xref>: 113, figs 210-213, 216-221 (mf) (partim); <xref ref-type="bibr" rid="B11294279">Matsumoto 1989</xref>: 125, fig. 1E, J (m); <xref ref-type="bibr" rid="B11294294">Chikuni 1989</xref>: 149, fig. 12 (mf); <xref ref-type="bibr" rid="B11297497">Feng 1990</xref>: 202, fig. 177.1-4; <xref ref-type="bibr" rid="B11294339">Chen and Gao 1990</xref>: 191, fig. 243a-b (mf); <xref ref-type="bibr" rid="B11294373">Chen and Zhang 1991</xref>: 290, fig 303 (mf); <xref ref-type="bibr" rid="B11294381">Peng et al. 1993</xref>: 162, figs 569-576 (mf); <xref ref-type="bibr" rid="B11294389">Zhao 1993</xref>: 411, fig. 212a-c (mf); <xref ref-type="bibr" rid="B11499330">Zhao 1995</xref>: 1128, fig. 553a-c (mf); <xref ref-type="bibr" rid="B11294411">Maddison 1996</xref>: 330, fig. 17 (m); <xref ref-type="bibr" rid="B11294420">Song et al. 1997</xref>: 1738, fig. 50a-c (f); <xref ref-type="bibr" rid="B11231540">Song et al. 1999</xref>: 539, figs 308O-P, 309F-G, 328E-F (mf); <xref ref-type="bibr" rid="B11294474">Hu 2001</xref>: 403, fig. 256.1-3 (m; correction, see notes below); <xref ref-type="bibr" rid="B11294490">Namkung 2002</xref>: 616, fig. 43.60a-c (mf) South Korea; <xref ref-type="bibr" rid="B11294516">Cho and Kim 2002</xref>: 120, figs 58, 163-164, 272-273 (mf); <xref ref-type="bibr" rid="B11294596">Namkung 2003</xref>: 620, fig. 43.60 (mf); <xref ref-type="bibr" rid="B11294612">Ono et al. 2009</xref>: 572, figs 140-143 (mf); <xref ref-type="bibr" rid="B11294636">Zhu and Zhang 2011</xref>: 497, fig. 362A-D (mf); <xref ref-type="bibr" rid="B11294653">Yin et al. 2012</xref>: 1429, fig. 779a-h (mf); <xref ref-type="bibr" rid="B11294673">Kim and Lee 2014</xref>: 113, fig. 81A-E (mf); <xref ref-type="bibr" rid="B11294682">Prószyński 2017</xref>: 15, figs 4B, 5C-D (mf); <xref ref-type="bibr" rid="B11231557">Prószyński 2018</xref>: 26, fig. 5H (mf); <xref ref-type="bibr" rid="B11231575">Peng 2020</xref>: 308, fig. 221a-h; <xref ref-type="bibr" rid="B11297538">Chen et al. 2021</xref>: 295, fig. 6A-C.</comment></tp:nomenclature-citation><tp:nomenclature-citation><tp:taxon-name>
                <tp:taxon-name-part taxon-name-part-type="genus" reg="Phintelloides"/>
                <tp:taxon-name-part taxon-name-part-type="genus" reg="Phintelloides"/>
                <tp:taxon-name-part taxon-name-part-type="species" reg="minuta"/>
              </tp:taxon-name><comment><italic><tp:taxon-name><tp:taxon-name-part taxon-name-part-type="genus" reg="Phintella">Phintella</tp:taxon-name-part><tp:taxon-name-part taxon-name-part-type="species" reg="paminta">paminta</tp:taxon-name-part></tp:taxon-name></italic> Barrion, Barrion-Dupo &amp; Heong, in <xref ref-type="bibr" rid="B11297518">Barrion et al. 2013</xref>: 25, fig. 27A-C (f).</comment></tp:nomenclature-citation><tp:nomenclature-citation><tp:taxon-name>
                <tp:taxon-name-part taxon-name-part-type="genus" reg="Phintelloides"/>
                <tp:taxon-name-part taxon-name-part-type="genus" reg="Phintelloides"/>
                <tp:taxon-name-part taxon-name-part-type="species" reg="minuta"/>
              </tp:taxon-name><comment><italic><tp:taxon-name><tp:taxon-name-part taxon-name-part-type="genus" reg="Phintelloides">Phintelloides</tp:taxon-name-part><tp:taxon-name-part taxon-name-part-type="species" reg="versicolor">versicolor</tp:taxon-name-part></tp:taxon-name></italic> (C. L. Koch, 1846) - <xref ref-type="bibr" rid="B11297547">Lin et al. 2023</xref>: 513 (synonymy with <italic><tp:taxon-name><tp:taxon-name-part taxon-name-part-type="genus" reg="Phintella">Phintella</tp:taxon-name-part><tp:taxon-name-part taxon-name-part-type="species" reg="paminta">paminta</tp:taxon-name-part></tp:taxon-name></italic>). </comment></tp:nomenclature-citation></tp:nomenclature-citation-list></tp:nomenclature><tp:treatment-sec sec-type="materials"><title>Materials</title><list list-type="alpha-lower" list-content="occurrences"><list-item><p><bold>Type status:</bold> <named-content xmlns:xlink="http://www.w3.org/1999/xlink" content-type="dwc:typeStatus" xlink:type="simple">Other material</named-content>. <bold>Occurrence:</bold> catalogNumber: <named-content xmlns:xlink="http://www.w3.org/1999/xlink" content-type="dwc:catalogNumber" xlink:type="simple">MMUE G7572.6412</named-content>; recordedBy: <named-content xmlns:xlink="http://www.w3.org/1999/xlink" content-type="dwc:recordedBy" xlink:type="simple">F. &amp; J. A. Murphy</named-content>; individualCount: <named-content xmlns:xlink="http://www.w3.org/1999/xlink" content-type="dwc:individualCount" xlink:type="simple">1</named-content>; sex: <named-content xmlns:xlink="http://www.w3.org/1999/xlink" content-type="dwc:sex" xlink:type="simple">female</named-content>; lifeStage: <named-content xmlns:xlink="http://www.w3.org/1999/xlink" content-type="dwc:lifeStage" xlink:type="simple">adult</named-content>; otherCatalogNumbers: <named-content xmlns:xlink="http://www.w3.org/1999/xlink" content-type="dwc:otherCatalogNumbers" xlink:type="simple"><ext-link ext-link-type="uri" xlink:href="https://doi.org/10.3535/MDR-6FG-49E" xlink:type="simple">https://doi.org/10.3535/MDR-6FG-49E</ext-link></named-content>; occurrenceID: <named-content xmlns:xlink="http://www.w3.org/1999/xlink" content-type="dwc:occurrenceID" xlink:type="simple">12EAA5CD-517E-599F-98D5-C0A3F615F096</named-content>; <bold>Taxon:</bold> scientificName: <named-content xmlns:xlink="http://www.w3.org/1999/xlink" content-type="dwc:scientificName" xlink:type="simple"><tp:taxon-name><tp:taxon-name-part taxon-name-part-type="genus" reg="Phintelloides">Phintelloides</tp:taxon-name-part><tp:taxon-name-part taxon-name-part-type="species" reg="minuta">minuta</tp:taxon-name-part></tp:taxon-name></named-content>; <bold>Location:</bold> country: <named-content xmlns:xlink="http://www.w3.org/1999/xlink" content-type="dwc:country" xlink:type="simple">Hong Kong</named-content>; locality: <named-content xmlns:xlink="http://www.w3.org/1999/xlink" content-type="dwc:locality" xlink:type="simple">Mai Po mangrove</named-content>; verbatimCoordinates: <named-content xmlns:xlink="http://www.w3.org/1999/xlink" content-type="dwc:verbatimCoordinates" xlink:type="simple">22°29’N 114°02’E</named-content>; decimalLatitude: <named-content xmlns:xlink="http://www.w3.org/1999/xlink" content-type="dwc:decimalLatitude" xlink:type="simple">22.483333333333</named-content>; decimalLongitude: <named-content xmlns:xlink="http://www.w3.org/1999/xlink" content-type="dwc:decimalLongitude" xlink:type="simple">114.03333333333</named-content>; <bold>Event:</bold> eventDate: <named-content xmlns:xlink="http://www.w3.org/1999/xlink" content-type="dwc:eventDate" xlink:type="simple">1988-02-27</named-content>; fieldNumber: <named-content xmlns:xlink="http://www.w3.org/1999/xlink" content-type="dwc:fieldNumber" xlink:type="simple">CM15605</named-content>; fieldNotes: <named-content xmlns:xlink="http://www.w3.org/1999/xlink" content-type="dwc:fieldNotes" xlink:type="simple">DSC 5976-5983</named-content>; <bold>Record Level:</bold> institutionID: <named-content xmlns:xlink="http://www.w3.org/1999/xlink" content-type="dwc:institutionID" xlink:type="simple"><ext-link ext-link-type="uri" xlink:href="https://ror.org/027m9bs27" xlink:type="simple">https://ror.org/027m9bs27</ext-link></named-content>; institutionCode: <named-content xmlns:xlink="http://www.w3.org/1999/xlink" content-type="dwc:institutionCode" xlink:type="simple">MMUE</named-content>; basisOfRecord: <named-content xmlns:xlink="http://www.w3.org/1999/xlink" content-type="dwc:basisOfRecord" xlink:type="simple">PreservedSpecimen</named-content></p></list-item></list></tp:treatment-sec><tp:treatment-sec sec-type="Diagnosis"><title>Diagnosis</title><p>Tentatively, judging from drawings of Prószyński and Zabka, the rta seems less slender at the base in <italic><tp:taxon-name><tp:taxon-name-part taxon-name-part-type="genus" reg="Phintelloides"/><tp:taxon-name-part taxon-name-part-type="species" reg="munita">munita</tp:taxon-name-part></tp:taxon-name> </italic>than in<italic> versicolor</italic>; furthermore, there could be a difference in shape of the retrolateral lobe of the tegulum, which arises retrolaterally alongside the down-turned branch of the U-bend of the sperm duct, versus from the distalmost tip of the U in <italic>versicolor; </italic>also the embolus is slightly stouter and bent directly at the base<italic>. </italic>The single female examined has a carapace ornamentation similar to that in <italic>versicolor</italic>; the abdomen wears ventrally numerous elongate iridescent setae. In live specimens, differences in carapace and abdomen decoration pattern probably do exist, including local variations. The epigyne is distinctive: copulatory ducts are stouter than in <italic>versicolo</italic>r (Fig. <xref ref-type="fig" rid="F11693132">18</xref><xref ref-type="fig" rid="F11693139">c</xref>, <xref ref-type="fig" rid="F11693141">e</xref>) and diverging (Fig. <xref ref-type="fig" rid="F11693132">18</xref><xref ref-type="fig" rid="F11693140">d</xref>, <xref ref-type="fig" rid="F11693142">f</xref>), the transverse folds running from the outer edge of the copulatory openings continue as an uninterrupted fold or bar all across the anterior edge of the epigyne (Fig. <xref ref-type="fig" rid="F11693132">18</xref><xref ref-type="fig" rid="F11693140">d</xref>, <xref ref-type="fig" rid="F11693142">f</xref>). We have not been able to examine a male of this species.</p></tp:treatment-sec><tp:treatment-sec sec-type="Distribution"><title>Distribution</title><p>Japan, China, Hong Kong, Vietnam, North Korea, South Korea.</p></tp:treatment-sec><tp:treatment-sec sec-type="Notes"><title>Notes</title><p>The <xref ref-type="bibr" rid="B11211213">World Spider Catalog (2024)</xref> erroneously indicates that the treatment of this species in <xref ref-type="bibr" rid="B11294474">Hu (2001)</xref> is based on the female; it is in fact based on the male.</p></tp:treatment-sec><tp:treatment-sec><!--Section generated to contain objects referenced in tp:taxon-treatment.--><fig-group id="F11693132" position="float" orientation="portrait"><caption><p><italic><tp:taxon-name><tp:taxon-name-part taxon-name-part-type="genus" reg="Phintelloides">Phintelloides</tp:taxon-name-part><tp:taxon-name-part taxon-name-part-type="species" reg="versicolor">versicolor</tp:taxon-name-part></tp:taxon-name></italic> (C. L. Koch, 1846) and <italic><tp:taxon-name><tp:taxon-name-part taxon-name-part-type="genus" reg="Phintelloides">Phintelloides</tp:taxon-name-part><tp:taxon-name-part taxon-name-part-type="species" reg="munita">munita</tp:taxon-name-part></tp:taxon-name> </italic>(Bösenberg &amp; Strand, 1906), photographs and illustrations of female reproductive structures</p></caption><fig id="F11693137" position="float" orientation="portrait"><object-id xmlns:xlink="http://www.w3.org/1999/xlink" content-type="arpha" xlink:type="simple">CC6FE693-57A0-5A6A-93C4-C08DB2DA658D</object-id><object-id xmlns:xlink="http://www.w3.org/1999/xlink" content-type="doi" xlink:type="simple">10.3897/BDJ.12.e129438.figure18a</object-id><label>Figure 18a.</label><caption><p><italic><tp:taxon-name><tp:taxon-name-part taxon-name-part-type="genus" reg="Phintelloides">Phintelloides</tp:taxon-name-part><tp:taxon-name-part taxon-name-part-type="species" reg="versicolor">versicolor</tp:taxon-name-part></tp:taxon-name></italic> (C. L. Koch, 1846), female epigynum, ventral view, CM 19264, scale bar 0.1 mm</p></caption><graphic xmlns:xlink="http://www.w3.org/1999/xlink" xlink:href="bdj-12-e129438-g018_a.png" xlink:type="simple" position="float" orientation="portrait" id="oo_1126727.png"><uri content-type="original_file" xlink:type="simple">https://binary.pensoft.net/fig/1126727</uri></graphic></fig><fig id="F11693138" position="float" orientation="portrait"><object-id xmlns:xlink="http://www.w3.org/1999/xlink" content-type="arpha" xlink:type="simple">FC9AD106-0A04-59DE-9FC2-D4BEEC087B19</object-id><object-id xmlns:xlink="http://www.w3.org/1999/xlink" content-type="doi" xlink:type="simple">10.3897/BDJ.12.e129438.figure18b</object-id><label>Figure 18b.</label><caption><p><italic><tp:taxon-name><tp:taxon-name-part taxon-name-part-type="genus" reg="Phintelloides">Phintelloides</tp:taxon-name-part><tp:taxon-name-part taxon-name-part-type="species" reg="munita">munita</tp:taxon-name-part></tp:taxon-name></italic> (Bösenberg &amp; Strand, 1906), female epigynum, ventral view, CM 15605, scale bar 0.1 mm   </p></caption><graphic xmlns:xlink="http://www.w3.org/1999/xlink" xlink:href="bdj-12-e129438-g018_b.png" xlink:type="simple" position="float" orientation="portrait" id="oo_1126728.png"><uri content-type="original_file" xlink:type="simple">https://binary.pensoft.net/fig/1126728</uri></graphic></fig><fig id="F11693139" position="float" orientation="portrait"><object-id xmlns:xlink="http://www.w3.org/1999/xlink" content-type="arpha" xlink:type="simple">77377D66-526F-568D-93D3-4BD46ED27255</object-id><object-id xmlns:xlink="http://www.w3.org/1999/xlink" content-type="doi" xlink:type="simple">10.3897/BDJ.12.e129438.figure18c</object-id><label>Figure 18c.</label><caption><p><italic><tp:taxon-name><tp:taxon-name-part taxon-name-part-type="genus" reg="Phintelloides">Phintelloides</tp:taxon-name-part><tp:taxon-name-part taxon-name-part-type="species" reg="versicolor">versicolor</tp:taxon-name-part></tp:taxon-name></italic> (C. L. Koch, 1846), female vulva, dorsal view, RMNH.ARA.18260, scale bar 0.1 mm</p></caption><graphic xmlns:xlink="http://www.w3.org/1999/xlink" xlink:href="bdj-12-e129438-g018_c.png" xlink:type="simple" position="float" orientation="portrait" id="oo_1126729.png"><uri content-type="original_file" xlink:type="simple">https://binary.pensoft.net/fig/1126729</uri></graphic></fig><fig id="F11693140" position="float" orientation="portrait"><object-id xmlns:xlink="http://www.w3.org/1999/xlink" content-type="arpha" xlink:type="simple">C0066621-88DE-5D2B-942F-35CEEB268618</object-id><object-id xmlns:xlink="http://www.w3.org/1999/xlink" content-type="doi" xlink:type="simple">10.3897/BDJ.12.e129438.figure18d</object-id><label>Figure 18d.</label><caption><p><italic><tp:taxon-name><tp:taxon-name-part taxon-name-part-type="genus" reg="Phintelloides">Phintelloides</tp:taxon-name-part><tp:taxon-name-part taxon-name-part-type="species" reg="munita">munita</tp:taxon-name-part></tp:taxon-name></italic> (Bösenberg &amp; Strand, 1906), female vulva, dorsal view, CM 15605, scale bar 0.1 mm</p></caption><graphic xmlns:xlink="http://www.w3.org/1999/xlink" xlink:href="bdj-12-e129438-g018_d.png" xlink:type="simple" position="float" orientation="portrait" id="oo_1126730.png"><uri content-type="original_file" xlink:type="simple">https://binary.pensoft.net/fig/1126730</uri></graphic></fig><fig id="F11693141" position="float" orientation="portrait"><object-id xmlns:xlink="http://www.w3.org/1999/xlink" content-type="arpha" xlink:type="simple">203705E3-8180-597B-89CF-26838CDE6E3E</object-id><object-id xmlns:xlink="http://www.w3.org/1999/xlink" content-type="doi" xlink:type="simple">10.3897/BDJ.12.e129438.figure18e</object-id><label>Figure 18e.</label><caption><p><italic><tp:taxon-name><tp:taxon-name-part taxon-name-part-type="genus" reg="Phintelloides">Phintelloides</tp:taxon-name-part><tp:taxon-name-part taxon-name-part-type="species" reg="versicolor">versicolor</tp:taxon-name-part></tp:taxon-name></italic> (C. L. Koch, 1846), female epigynum, dorsal view, illustration, scale bar 0.2 mm</p></caption><graphic xmlns:xlink="http://www.w3.org/1999/xlink" xlink:href="bdj-12-e129438-g018_e.png" xlink:type="simple" position="float" orientation="portrait" id="oo_1126731.png"><uri content-type="original_file" xlink:type="simple">https://binary.pensoft.net/fig/1126731</uri></graphic></fig><fig id="F11693142" position="float" orientation="portrait"><object-id xmlns:xlink="http://www.w3.org/1999/xlink" content-type="arpha" xlink:type="simple">264E6387-B8E7-54D3-8A29-7A9FDB4535EC</object-id><object-id xmlns:xlink="http://www.w3.org/1999/xlink" content-type="doi" xlink:type="simple">10.3897/BDJ.12.e129438.figure18f</object-id><label>Figure 18f.</label><caption><p><italic><tp:taxon-name><tp:taxon-name-part taxon-name-part-type="genus" reg="Phintelloides">Phintelloides</tp:taxon-name-part><tp:taxon-name-part taxon-name-part-type="species" reg="munita">munita</tp:taxon-name-part></tp:taxon-name></italic> (Bösenberg &amp; Strand, 1906), female epigynum, dorsal view, illustration, scale bar 0.2 mm</p></caption><graphic xmlns:xlink="http://www.w3.org/1999/xlink" xlink:href="bdj-12-e129438-g018_f.png" xlink:type="simple" position="float" orientation="portrait" id="oo_1126732.png"><uri content-type="original_file" xlink:type="simple">https://binary.pensoft.net/fig/1126732</uri></graphic></fig></fig-group><fig id="F11693139" position="float" orientation="portrait"><object-id xmlns:xlink="http://www.w3.org/1999/xlink" content-type="arpha" xlink:type="simple">77377D66-526F-568D-93D3-4BD46ED27255</object-id><object-id xmlns:xlink="http://www.w3.org/1999/xlink" content-type="doi" xlink:type="simple">10.3897/BDJ.12.e129438.figure18c</object-id><label>Figure 18c.</label><caption><p><italic><tp:taxon-name><tp:taxon-name-part taxon-name-part-type="genus" reg="Phintelloides">Phintelloides</tp:taxon-name-part><tp:taxon-name-part taxon-name-part-type="species" reg="versicolor">versicolor</tp:taxon-name-part></tp:taxon-name></italic> (C. L. Koch, 1846), female vulva, dorsal view, RMNH.ARA.18260, scale bar 0.1 mm</p></caption><graphic xmlns:xlink="http://www.w3.org/1999/xlink" xlink:href="bdj-12-e129438-g018_c.png" xlink:type="simple" position="float" orientation="portrait" id="oo_1126729.png"><uri content-type="original_file" xlink:type="simple">https://binary.pensoft.net/fig/1126729</uri></graphic></fig><fig id="F11693141" position="float" orientation="portrait"><object-id xmlns:xlink="http://www.w3.org/1999/xlink" content-type="arpha" xlink:type="simple">203705E3-8180-597B-89CF-26838CDE6E3E</object-id><object-id xmlns:xlink="http://www.w3.org/1999/xlink" content-type="doi" xlink:type="simple">10.3897/BDJ.12.e129438.figure18e</object-id><label>Figure 18e.</label><caption><p><italic><tp:taxon-name><tp:taxon-name-part taxon-name-part-type="genus" reg="Phintelloides">Phintelloides</tp:taxon-name-part><tp:taxon-name-part taxon-name-part-type="species" reg="versicolor">versicolor</tp:taxon-name-part></tp:taxon-name></italic> (C. L. Koch, 1846), female epigynum, dorsal view, illustration, scale bar 0.2 mm</p></caption><graphic xmlns:xlink="http://www.w3.org/1999/xlink" xlink:href="bdj-12-e129438-g018_e.png" xlink:type="simple" position="float" orientation="portrait" id="oo_1126731.png"><uri content-type="original_file" xlink:type="simple">https://binary.pensoft.net/fig/1126731</uri></graphic></fig><fig id="F11693140" position="float" orientation="portrait"><object-id xmlns:xlink="http://www.w3.org/1999/xlink" content-type="arpha" xlink:type="simple">C0066621-88DE-5D2B-942F-35CEEB268618</object-id><object-id xmlns:xlink="http://www.w3.org/1999/xlink" content-type="doi" xlink:type="simple">10.3897/BDJ.12.e129438.figure18d</object-id><label>Figure 18d.</label><caption><p><italic><tp:taxon-name><tp:taxon-name-part taxon-name-part-type="genus" reg="Phintelloides">Phintelloides</tp:taxon-name-part><tp:taxon-name-part taxon-name-part-type="species" reg="munita">munita</tp:taxon-name-part></tp:taxon-name></italic> (Bösenberg &amp; Strand, 1906), female vulva, dorsal view, CM 15605, scale bar 0.1 mm</p></caption><graphic xmlns:xlink="http://www.w3.org/1999/xlink" xlink:href="bdj-12-e129438-g018_d.png" xlink:type="simple" position="float" orientation="portrait" id="oo_1126730.png"><uri content-type="original_file" xlink:type="simple">https://binary.pensoft.net/fig/1126730</uri></graphic></fig><fig id="F11693142" position="float" orientation="portrait"><object-id xmlns:xlink="http://www.w3.org/1999/xlink" content-type="arpha" xlink:type="simple">264E6387-B8E7-54D3-8A29-7A9FDB4535EC</object-id><object-id xmlns:xlink="http://www.w3.org/1999/xlink" content-type="doi" xlink:type="simple">10.3897/BDJ.12.e129438.figure18f</object-id><label>Figure 18f.</label><caption><p><italic><tp:taxon-name><tp:taxon-name-part taxon-name-part-type="genus" reg="Phintelloides">Phintelloides</tp:taxon-name-part><tp:taxon-name-part taxon-name-part-type="species" reg="munita">munita</tp:taxon-name-part></tp:taxon-name></italic> (Bösenberg &amp; Strand, 1906), female epigynum, dorsal view, illustration, scale bar 0.2 mm</p></caption><graphic xmlns:xlink="http://www.w3.org/1999/xlink" xlink:href="bdj-12-e129438-g018_f.png" xlink:type="simple" position="float" orientation="portrait" id="oo_1126732.png"><uri content-type="original_file" xlink:type="simple">https://binary.pensoft.net/fig/1126732</uri></graphic></fig></tp:treatment-sec><ref-list><ref id="B11246511"><element-citation xmlns:xlink="http://www.w3.org/1999/xlink" publication-type="article" xlink:type="simple"><person-group person-group-type="author"><name name-style="western"><surname>Bösenberg</surname><given-names>W.</given-names></name><name name-style="western"><surname>Strand</surname><given-names>E.</given-names></name></person-group><year>1906</year><article-title>Japanische Spinnen</article-title><source>Abhandlungen der Senckenbergischen Naturforschenden Gesellschaft</source><volume>30</volume><fpage>93</fpage><lpage>442</lpage></element-citation></ref><ref id="B11244153"><element-citation xmlns:xlink="http://www.w3.org/1999/xlink" publication-type="book" xlink:type="simple"><person-group person-group-type="author"><name name-style="western"><surname>Prószyński</surname><given-names>J.</given-names></name></person-group><year>1987</year><source>Atlas rysunków diagnostycznych mniej znanych <tp:taxon-name><tp:taxon-name-part taxon-name-part-type="family">Salticidae</tp:taxon-name-part></tp:taxon-name> 2</source><publisher-name>Zeszyty Naukowe Wyższej Szkoly Rolniczo-Pedagogicznej</publisher-name><publisher-loc>Siedlcach</publisher-loc><size units="page">172</size></element-citation></ref><ref id="B11297084"><element-citation xmlns:xlink="http://www.w3.org/1999/xlink" publication-type="article" xlink:type="simple"><person-group person-group-type="author"><name name-style="western"><surname>Yaginuma</surname><given-names>T.</given-names></name></person-group><year>1955</year><article-title>Revision of scientific names of Japanese spiders</article-title><source>Atypus</source><volume>8</volume><fpage>13</fpage><lpage>16</lpage></element-citation></ref><ref id="B11246629"><element-citation xmlns:xlink="http://www.w3.org/1999/xlink" publication-type="book" xlink:type="simple"><person-group person-group-type="author"><name name-style="western"><surname>Yaginuma</surname><given-names>T.</given-names></name></person-group><year>1960</year><source>Spiders of Japan in colour</source><publisher-name>Hoikusha</publisher-name><publisher-loc>Osaka</publisher-loc><size units="page">186</size></element-citation></ref><ref id="B11296576"><element-citation xmlns:xlink="http://www.w3.org/1999/xlink" publication-type="book" xlink:type="simple"><person-group person-group-type="author"><name name-style="western"><surname>Lee</surname><given-names>C. L.</given-names></name></person-group><year>1966</year><source>Spiders of Formosa</source><publisher-name>Taichung Junior Teachers College</publisher-name><size units="page">84</size></element-citation></ref><ref id="B11246756"><element-citation xmlns:xlink="http://www.w3.org/1999/xlink" publication-type="book" xlink:type="simple"><person-group person-group-type="author"><name name-style="western"><surname>Yaginuma</surname><given-names>T.</given-names></name></person-group><year>1971</year><source>Spiders of Japan in colour</source><edition>Enlarged and revised edition</edition><publisher-name>Hoikusha</publisher-name><publisher-loc>Osaka</publisher-loc><size units="page">197</size></element-citation></ref><ref id="B11296584"><element-citation xmlns:xlink="http://www.w3.org/1999/xlink" publication-type="article" xlink:type="simple"><person-group person-group-type="author"><name name-style="western"><surname>Yin</surname><given-names>C. M.</given-names></name><name name-style="western"><surname>Wang</surname><given-names>J. F.</given-names></name></person-group><year>1979</year><article-title>A classification of the jumping spiders (<tp:taxon-name><tp:taxon-name-part taxon-name-part-type="order">Araneae</tp:taxon-name-part></tp:taxon-name>, <tp:taxon-name><tp:taxon-name-part taxon-name-part-type="family">Salticidae</tp:taxon-name-part></tp:taxon-name>) collected from the agricultural fields and other habitats</article-title><source>Journal of Hunan Teachers College (nat. Sci. Ed.)</source><volume>1979</volume><issue>1</issue><fpage>27</fpage><lpage>63</lpage></element-citation></ref><ref id="B11296646"><element-citation xmlns:xlink="http://www.w3.org/1999/xlink" publication-type="book" xlink:type="simple"><person-group person-group-type="author"><name name-style="western"><surname>Hu</surname><given-names>J. L.</given-names></name></person-group><year>1984</year><source>The Chinese spiders collected from the fields and the forests</source><publisher-name>Tianjin Science and Technology Press</publisher-name><size units="page">482</size></element-citation></ref><ref id="B11296530"><element-citation xmlns:xlink="http://www.w3.org/1999/xlink" publication-type="book" xlink:type="simple"><person-group person-group-type="author"><name name-style="western"><surname>Saitō</surname><given-names>S.</given-names></name></person-group><year>1959</year><source>The Spider Book Illustrated in Colours</source><publisher-name>Hokuryukan</publisher-name><publisher-loc>Tokyo</publisher-loc><size units="page">194</size></element-citation></ref><ref id="B11246571"><element-citation xmlns:xlink="http://www.w3.org/1999/xlink" publication-type="article" xlink:type="simple"><person-group person-group-type="author"><name name-style="western"><surname>Strand</surname><given-names>E.</given-names></name></person-group><year>1907</year><article-title>Vorläufige Diagnosen süd- und ostasiatischer Clubioniden, Ageleniden, Pisauriden, Lycosiden, Oxyopiden und Salticiden</article-title><source>Zoologischer Anzeiger</source><volume>31</volume><fpage>558</fpage><lpage>570</lpage></element-citation></ref><ref id="B11246747"><element-citation xmlns:xlink="http://www.w3.org/1999/xlink" publication-type="article" xlink:type="simple"><person-group person-group-type="author"><name name-style="western"><surname>Schenkel</surname><given-names>E.</given-names></name></person-group><year>1963</year><article-title>Ostasiatische Spinnen aus dem Muséum d'Histoire naturelle de Paris</article-title><source>Mémoires du Muséum National d'Histoire Naturelle de Paris (A, Zool.)</source><volume>25</volume><fpage>1</fpage><lpage>481</lpage></element-citation></ref><ref id="B11244053"><element-citation xmlns:xlink="http://www.w3.org/1999/xlink" publication-type="article" xlink:type="simple"><person-group person-group-type="author"><name name-style="western"><surname>Prószyński</surname><given-names>J.</given-names></name></person-group><year>1973</year><article-title>Systematic studies on east Palaearctic <tp:taxon-name><tp:taxon-name-part taxon-name-part-type="family">Salticidae</tp:taxon-name-part></tp:taxon-name>, II. Redescriptions of Japanese <tp:taxon-name><tp:taxon-name-part taxon-name-part-type="family">Salticidae</tp:taxon-name-part></tp:taxon-name> of the Zoological Museum in Berlin</article-title><source>Annales Zoologici, Warszawa</source><volume>30</volume><fpage>97</fpage><lpage>128</lpage></element-citation></ref><ref id="B11246765"><element-citation xmlns:xlink="http://www.w3.org/1999/xlink" publication-type="article" xlink:type="simple"><person-group person-group-type="author"><name name-style="western"><surname>Yaginuma</surname><given-names>T.</given-names></name></person-group><year>1977</year><article-title>A list of Japanese spiders (revised in 1977)</article-title><source>Acta Arachnologica</source><volume>27 (Spec. No.)</volume><fpage>367</fpage><lpage>406</lpage><pub-id pub-id-type="doi">10.2476/asjaa.27.Specialnumber_367</pub-id></element-citation></ref><ref id="B11246775"><element-citation xmlns:xlink="http://www.w3.org/1999/xlink" publication-type="article" xlink:type="simple"><person-group person-group-type="author"><name name-style="western"><surname>Song</surname><given-names>D. X.</given-names></name></person-group><year>1982</year><article-title>Some new records and synonyms of Chinese spiders</article-title><source>Zoological Research</source><volume>3</volume><fpage>101</fpage><lpage>102</lpage></element-citation></ref><ref id="B11294039"><element-citation xmlns:xlink="http://www.w3.org/1999/xlink" publication-type="article" xlink:type="simple"><person-group person-group-type="author"><name name-style="western"><surname>Wesołowska</surname><given-names>W.</given-names></name></person-group><year>1981</year><article-title><tp:taxon-name><tp:taxon-name-part taxon-name-part-type="family">Salticidae</tp:taxon-name-part></tp:taxon-name> (<tp:taxon-name><tp:taxon-name-part taxon-name-part-type="order">Aranei</tp:taxon-name-part></tp:taxon-name>) from North Korea, China and Mongolia</article-title><source>Annales Zoologici, Warszawa</source><volume>36</volume><fpage>45</fpage><lpage>83</lpage></element-citation></ref><ref id="B11294174"><element-citation xmlns:xlink="http://www.w3.org/1999/xlink" publication-type="article" xlink:type="simple"><person-group person-group-type="author"><name name-style="western"><surname>Wesołowska</surname><given-names>W.</given-names></name></person-group><year>1981</year><article-title>Redescriptions of the E. Schenkel's East Asiatic <tp:taxon-name><tp:taxon-name-part taxon-name-part-type="family">Salticidae</tp:taxon-name-part></tp:taxon-name> (<tp:taxon-name><tp:taxon-name-part taxon-name-part-type="order">Aranei</tp:taxon-name-part></tp:taxon-name>)</article-title><source>Annales Zoologici, Warszawa</source><volume>36</volume><fpage>127</fpage><lpage>16</lpage></element-citation></ref><ref id="B11294192"><element-citation xmlns:xlink="http://www.w3.org/1999/xlink" publication-type="article" xlink:type="simple"><person-group person-group-type="author"><name name-style="western"><surname>Prószyński</surname><given-names>J.</given-names></name></person-group><year>1983</year><article-title>Redescriptions of <italic><tp:taxon-name><tp:taxon-name-part taxon-name-part-type="genus" reg="Phintella">Phintella</tp:taxon-name-part><tp:taxon-name-part taxon-name-part-type="species" reg="typica">typica</tp:taxon-name-part></tp:taxon-name></italic> and <italic><tp:taxon-name><tp:taxon-name-part taxon-name-part-type="genus" reg="Telamonia">Telamonia</tp:taxon-name-part><tp:taxon-name-part taxon-name-part-type="species" reg="bifurcilinea">bifurcilinea</tp:taxon-name-part></tp:taxon-name></italic> (<tp:taxon-name><tp:taxon-name-part taxon-name-part-type="order">Araneae</tp:taxon-name-part></tp:taxon-name>: <tp:taxon-name><tp:taxon-name-part taxon-name-part-type="family">Salticidae</tp:taxon-name-part></tp:taxon-name>)</article-title><source>Acta Arachnologica</source><volume>32</volume><issue>1</issue><fpage>5</fpage><lpage>14</lpage><pub-id pub-id-type="doi">10.2476/asjaa.32.5</pub-id></element-citation></ref><ref id="B11231500"><element-citation xmlns:xlink="http://www.w3.org/1999/xlink" publication-type="article" xlink:type="simple"><person-group person-group-type="author"><name name-style="western"><surname>Prószyński</surname><given-names>J.</given-names></name></person-group><year>1983</year><article-title>Position of genus <italic><tp:taxon-name><tp:taxon-name-part taxon-name-part-type="genus" reg="Phintella">Phintella</tp:taxon-name-part></tp:taxon-name></italic> (<tp:taxon-name><tp:taxon-name-part taxon-name-part-type="order">Araneae</tp:taxon-name-part></tp:taxon-name>: <tp:taxon-name><tp:taxon-name-part taxon-name-part-type="family">Salticidae</tp:taxon-name-part></tp:taxon-name>)</article-title><source>Acta Arachnologica</source><volume>31</volume><issue>2</issue><fpage>43</fpage><lpage>48</lpage><pub-id pub-id-type="doi">10.2476/asjaa.31.43</pub-id></element-citation></ref><ref id="B11294201"><element-citation xmlns:xlink="http://www.w3.org/1999/xlink" publication-type="book" xlink:type="simple"><person-group person-group-type="author"><name name-style="western"><surname>Yaginuma</surname><given-names>T.</given-names></name></person-group><year>1986</year><source>Spiders of Japan in color</source><edition>New Edition</edition><publisher-name>Hoikusha Publishing Co.</publisher-name><publisher-loc>Osaka</publisher-loc><size units="page">305</size></element-citation></ref><ref id="B11297462"><element-citation xmlns:xlink="http://www.w3.org/1999/xlink" publication-type="book" xlink:type="simple"><person-group person-group-type="author"><name name-style="western"><surname>Song</surname><given-names>D. X.</given-names></name></person-group><year>1987</year><source>Spiders from agricultural regions of China (<tp:taxon-name><tp:taxon-name-part taxon-name-part-type="class">Arachnida</tp:taxon-name-part></tp:taxon-name>: <tp:taxon-name><tp:taxon-name-part taxon-name-part-type="order">Araneae</tp:taxon-name-part></tp:taxon-name>)</source><publisher-name>Agriculture Publishing House</publisher-name><publisher-loc>Beijing</publisher-loc><size units="page">376</size></element-citation></ref><ref id="B11297488"><element-citation xmlns:xlink="http://www.w3.org/1999/xlink" publication-type="article" xlink:type="simple"><person-group person-group-type="author"><name name-style="western"><surname>Maddison</surname><given-names>W.</given-names></name></person-group><year>1987</year><article-title><italic><tp:taxon-name><tp:taxon-name-part taxon-name-part-type="genus" reg="Marchena">Marchena</tp:taxon-name-part></tp:taxon-name></italic> and other jumping spiders with an apparent leg-carapace stridulatory mechanism (<tp:taxon-name><tp:taxon-name-part taxon-name-part-type="order">Araneae</tp:taxon-name-part></tp:taxon-name>: <tp:taxon-name><tp:taxon-name-part taxon-name-part-type="family">Salticidae</tp:taxon-name-part></tp:taxon-name>: <tp:taxon-name><tp:taxon-name-part taxon-name-part-type="subfamily">Heliophaninae</tp:taxon-name-part></tp:taxon-name> and <tp:taxon-name><tp:taxon-name-part taxon-name-part-type="subfamily">Thiodinae</tp:taxon-name-part></tp:taxon-name>)</article-title><source>Bulletin of the British Arachnological Society</source><volume>7</volume><fpage>101</fpage><lpage>106</lpage></element-citation></ref><ref id="B11244130"><element-citation xmlns:xlink="http://www.w3.org/1999/xlink" publication-type="article" xlink:type="simple"><person-group person-group-type="author"><name name-style="western"><surname>Bohdanowicz</surname><given-names>A.</given-names></name><name name-style="western"><surname>Prószyński</surname><given-names>J.</given-names></name></person-group><year>1987</year><article-title>Systematic studies on East Palaearctic <tp:taxon-name><tp:taxon-name-part taxon-name-part-type="family">Salticidae</tp:taxon-name-part></tp:taxon-name> (<tp:taxon-name><tp:taxon-name-part taxon-name-part-type="order">Araneae</tp:taxon-name-part></tp:taxon-name>), IV. <tp:taxon-name><tp:taxon-name-part taxon-name-part-type="family">Salticidae</tp:taxon-name-part></tp:taxon-name> of Japan</article-title><source>Annales Zoologici, Warszawa</source><volume>41</volume><fpage>43</fpage><lpage>151</lpage></element-citation></ref><ref id="B11294279"><element-citation xmlns:xlink="http://www.w3.org/1999/xlink" publication-type="chapter" xlink:type="simple"><person-group person-group-type="author"><name name-style="western"><surname>Matsumoto</surname><given-names>S.</given-names></name></person-group><year>1989</year><chapter-title>Colour variation in the prolateral side of the carapace and appendages of the jumping spider of the genus <italic>Phintella</italic> (Araneida: Salticidae)</chapter-title><person-group person-group-type="editor"><name name-style="western"><surname>Nishikawa</surname><given-names>Y.</given-names></name><name name-style="western"><surname>Ono</surname><given-names>H.</given-names></name></person-group><source>Arachnological Papers Presented to Takeo Yaginuma on the Occasion of his Retirement</source><publisher-name>Osaka Arachnologists' Group</publisher-name><publisher-loc>Osaka</publisher-loc></element-citation></ref><ref id="B11294294"><element-citation xmlns:xlink="http://www.w3.org/1999/xlink" publication-type="book" xlink:type="simple"><person-group person-group-type="author"><name name-style="western"><surname>Chikuni</surname><given-names>Y.</given-names></name></person-group><year>1989</year><source>Pictorial encyclopedia of spiders in Japan</source><publisher-name>Kaisei-sha Publishing Co.</publisher-name><publisher-loc>Tokyo</publisher-loc><size units="page">310</size></element-citation></ref><ref id="B11297497"><element-citation xmlns:xlink="http://www.w3.org/1999/xlink" publication-type="book" xlink:type="simple"><person-group person-group-type="author"><name name-style="western"><surname>Feng</surname><given-names>Z. Q.</given-names></name></person-group><year>1990</year><source>Spiders of China in colour</source><publisher-name>Hunan Science and Technology Publishing House</publisher-name><size units="page">256</size></element-citation></ref><ref id="B11294339"><element-citation xmlns:xlink="http://www.w3.org/1999/xlink" publication-type="book" xlink:type="simple"><person-group person-group-type="author"><name name-style="western"><surname>Chen</surname><given-names>X. E</given-names></name><name name-style="western"><surname>Gao</surname><given-names>J. C.</given-names></name></person-group><year>1990</year><source>The Sichuan farmland spiders in China</source><publisher-name>Sichuan Science and Technology Publishing House</publisher-name><publisher-loc>Chengdu</publisher-loc><size units="page">226</size></element-citation></ref><ref id="B11294373"><element-citation xmlns:xlink="http://www.w3.org/1999/xlink" publication-type="book" xlink:type="simple"><person-group person-group-type="author"><name name-style="western"><surname>Chen</surname><given-names>Z. F.</given-names></name><name name-style="western"><surname>Zhang</surname><given-names>Z. H.</given-names></name></person-group><year>1991</year><source>Fauna of Zhejiang: <tp:taxon-name><tp:taxon-name-part taxon-name-part-type="order">Araneida</tp:taxon-name-part></tp:taxon-name></source><publisher-name>Zhejiang Science and Technology Publishing House</publisher-name><publisher-loc>Hangzhou</publisher-loc><size units="page">356</size></element-citation></ref><ref id="B11294381"><element-citation xmlns:xlink="http://www.w3.org/1999/xlink" publication-type="book" xlink:type="simple"><person-group person-group-type="author"><name name-style="western"><surname>Peng</surname><given-names>X. J.</given-names></name><name name-style="western"><surname>Xie</surname><given-names>L. P.</given-names></name><name name-style="western"><surname>Xiao</surname><given-names>X. Q.</given-names></name><name name-style="western"><surname>Yin</surname><given-names>C. M.</given-names></name></person-group><year>1993</year><source>Salticids in China (<tp:taxon-name><tp:taxon-name-part taxon-name-part-type="class">Arachnida</tp:taxon-name-part></tp:taxon-name>: <tp:taxon-name><tp:taxon-name-part taxon-name-part-type="order">Araneae</tp:taxon-name-part></tp:taxon-name>)</source><publisher-name>Hunan Normal University Press</publisher-name><size units="page">270</size></element-citation></ref><ref id="B11294389"><element-citation xmlns:xlink="http://www.w3.org/1999/xlink" publication-type="book" xlink:type="simple"><person-group person-group-type="author"><name name-style="western"><surname>Zhao</surname><given-names>J. Z.</given-names></name></person-group><year>1993</year><source>Spiders in the cotton fields in China</source><publisher-name>Wuhan Publishing House</publisher-name><publisher-loc>Wuhan</publisher-loc></element-citation></ref><ref id="B11499330"><element-citation xmlns:xlink="http://www.w3.org/1999/xlink" publication-type="book" xlink:type="simple"><person-group person-group-type="author"><name name-style="western"><surname>Zhao</surname><given-names>J. Z.</given-names></name></person-group><year>1995</year><source>Natural enemies of cotton pests in China</source><publisher-name>Wuhan Publishing House</publisher-name></element-citation></ref><ref id="B11294411"><element-citation xmlns:xlink="http://www.w3.org/1999/xlink" publication-type="article" xlink:type="simple"><person-group person-group-type="author"><name name-style="western"><surname>Maddison</surname><given-names>W. P.</given-names></name></person-group><year>1996</year><article-title><italic><tp:taxon-name><tp:taxon-name-part taxon-name-part-type="genus" reg="Pelegrina">Pelegrina</tp:taxon-name-part></tp:taxon-name></italic> Franganillo and other jumping spiders formerly placed in the genus <italic><tp:taxon-name><tp:taxon-name-part taxon-name-part-type="genus" reg="Metaphidippus">Metaphidippus</tp:taxon-name-part></tp:taxon-name></italic> (<tp:taxon-name><tp:taxon-name-part taxon-name-part-type="order">Araneae</tp:taxon-name-part></tp:taxon-name>: <tp:taxon-name><tp:taxon-name-part taxon-name-part-type="family">Salticidae</tp:taxon-name-part></tp:taxon-name>)</article-title><source>Bulletin of the Museum of Comparative Zoology</source><volume>154</volume><fpage>215</fpage><lpage>368</lpage></element-citation></ref><ref id="B11294420"><element-citation xmlns:xlink="http://www.w3.org/1999/xlink" publication-type="chapter" xlink:type="simple"><person-group person-group-type="author"><name name-style="western"><surname>Song</surname><given-names>D. X.</given-names></name><name name-style="western"><surname>Chen</surname><given-names>J.</given-names></name><name name-style="western"><surname>Zhu</surname><given-names>M. S.</given-names></name></person-group><year>1997</year><chapter-title>Arachnida: Araneae</chapter-title><person-group person-group-type="editor"><name name-style="western"><surname>Yang</surname><given-names>X. K.</given-names></name></person-group><source>Insects of the Three Gorge Reservoir area of Yangtze River</source><volume>Vol.2</volume><publisher-name>Chongqing Publishing House</publisher-name></element-citation></ref><ref id="B11231540"><element-citation xmlns:xlink="http://www.w3.org/1999/xlink" publication-type="book" xlink:type="simple"><person-group person-group-type="author"><name name-style="western"><surname>Song</surname><given-names>D. X.</given-names></name><name name-style="western"><surname>Zhu</surname><given-names>M. S.</given-names></name><name name-style="western"><surname>Chen</surname><given-names>J.</given-names></name></person-group><year>1999</year><source>The spiders of China</source><publisher-name>Hebei Science and Technology Publishing House</publisher-name><publisher-loc>Shijiazhuang</publisher-loc><size units="page">640</size></element-citation></ref><ref id="B11294474"><element-citation xmlns:xlink="http://www.w3.org/1999/xlink" publication-type="book" xlink:type="simple"><person-group person-group-type="author"><name name-style="western"><surname>Hu</surname><given-names>J. L.</given-names></name></person-group><year>2001</year><source>Spiders in Qinghai-Tibet Plateau of China</source><publisher-name>Henan Science and Technology Publishing House</publisher-name><size units="page">658</size></element-citation></ref><ref id="B11294490"><element-citation xmlns:xlink="http://www.w3.org/1999/xlink" publication-type="book" xlink:type="simple"><person-group person-group-type="author"><name name-style="western"><surname>Namkung</surname><given-names>J.</given-names></name></person-group><year>2002</year><source>The spiders of Korea</source><publisher-name>Kyo-Hak Publishing Co.</publisher-name><publisher-loc>Seoul</publisher-loc><size units="page">648</size></element-citation></ref><ref id="B11294516"><element-citation xmlns:xlink="http://www.w3.org/1999/xlink" publication-type="article" xlink:type="simple"><person-group person-group-type="author"><name name-style="western"><surname>Cho</surname><given-names>J. H.</given-names></name><name name-style="western"><surname>Kim</surname><given-names>J. P.</given-names></name></person-group><year>2002</year><article-title>A revisional study of family <tp:taxon-name><tp:taxon-name-part taxon-name-part-type="family">Salticidae</tp:taxon-name-part></tp:taxon-name> Blackwall, 1841 (<tp:taxon-name><tp:taxon-name-part taxon-name-part-type="class">Arachnida</tp:taxon-name-part></tp:taxon-name>, <tp:taxon-name><tp:taxon-name-part taxon-name-part-type="order">Araneae</tp:taxon-name-part></tp:taxon-name>) from Korea</article-title><source>Korean Arachnology</source><volume>18</volume><fpage>85</fpage><lpage>169</lpage></element-citation></ref><ref id="B11294596"><element-citation xmlns:xlink="http://www.w3.org/1999/xlink" publication-type="book" xlink:type="simple"><person-group person-group-type="author"><name name-style="western"><surname>Namkung</surname><given-names>J.</given-names></name></person-group><year>2003</year><source>The Spiders of Korea</source><edition>2nd Edition</edition><publisher-name>Kyo-Hak Publishing Co.</publisher-name><publisher-loc>Seoul</publisher-loc><size units="page">648</size></element-citation></ref><ref id="B11294612"><element-citation xmlns:xlink="http://www.w3.org/1999/xlink" publication-type="chapter" xlink:type="simple"><person-group person-group-type="author"><name name-style="western"><surname>Ono</surname><given-names>H.</given-names></name><name name-style="western"><surname>Ikeda</surname><given-names>H.</given-names></name><name name-style="western"><surname>Kono</surname><given-names>R.</given-names></name></person-group><year>2009</year><chapter-title>Salticidae</chapter-title><person-group person-group-type="editor"><name name-style="western"><surname>Ono</surname><given-names>H.</given-names></name></person-group><source>The spiders of Japan with keys to the families and genera and illustrations of the species</source><publisher-name>Tokai University Press</publisher-name><publisher-loc>Kanagawa</publisher-loc></element-citation></ref><ref id="B11294636"><element-citation xmlns:xlink="http://www.w3.org/1999/xlink" publication-type="book" xlink:type="simple"><person-group person-group-type="author"><name name-style="western"><surname>Zhu</surname><given-names>M. S.</given-names></name><name name-style="western"><surname>Zhang</surname><given-names>B. S.</given-names></name></person-group><year>2011</year><source>Spider fauna of Henan: <tp:taxon-name><tp:taxon-name-part taxon-name-part-type="class">Arachnida</tp:taxon-name-part></tp:taxon-name>: <tp:taxon-name><tp:taxon-name-part taxon-name-part-type="order">Araneae</tp:taxon-name-part></tp:taxon-name></source><publisher-name>Science Press</publisher-name><publisher-loc>Beijing</publisher-loc><size units="page">558</size></element-citation></ref><ref id="B11294653"><element-citation xmlns:xlink="http://www.w3.org/1999/xlink" publication-type="book" xlink:type="simple"><person-group person-group-type="author"><name name-style="western"><surname>Yin</surname><given-names>C. M.</given-names></name><name name-style="western"><surname>Peng</surname><given-names>X. J.</given-names></name><name name-style="western"><surname>Yan</surname><given-names>H. M.</given-names></name><name name-style="western"><surname>Bao</surname><given-names>Y. H.</given-names></name><name name-style="western"><surname>Xu</surname><given-names>X.</given-names></name><name name-style="western"><surname>Tang</surname><given-names>G.</given-names></name><name name-style="western"><surname>Zhou</surname><given-names>Q. S.</given-names></name><name name-style="western"><surname>Liu</surname><given-names>P.</given-names></name></person-group><year>2012</year><source>Fauna Hunan: <tp:taxon-name><tp:taxon-name-part taxon-name-part-type="order">Araneae</tp:taxon-name-part></tp:taxon-name> in Hunan, China</source><publisher-name>Hunan Science and Technology Press</publisher-name><publisher-loc>Changsha</publisher-loc><size units="page">1590</size></element-citation></ref><ref id="B11294673"><element-citation xmlns:xlink="http://www.w3.org/1999/xlink" publication-type="article" xlink:type="simple"><person-group person-group-type="author"><name name-style="western"><surname>Kim</surname><given-names>S. T</given-names></name><name name-style="western"><surname>Lee</surname><given-names>S. Y.</given-names></name></person-group><year>2014</year><article-title> <tp:taxon-name><tp:taxon-name-part taxon-name-part-type="phylum">Arthropoda</tp:taxon-name-part></tp:taxon-name>: <tp:taxon-name><tp:taxon-name-part taxon-name-part-type="class">Arachnida</tp:taxon-name-part></tp:taxon-name>: <tp:taxon-name><tp:taxon-name-part taxon-name-part-type="order">Araneae</tp:taxon-name-part></tp:taxon-name>: <tp:taxon-name><tp:taxon-name-part taxon-name-part-type="family">Clubionidae</tp:taxon-name-part></tp:taxon-name>, <tp:taxon-name><tp:taxon-name-part taxon-name-part-type="family">Corinnidae</tp:taxon-name-part></tp:taxon-name>, <tp:taxon-name><tp:taxon-name-part taxon-name-part-type="family">Salticidae</tp:taxon-name-part></tp:taxon-name>, <tp:taxon-name><tp:taxon-name-part taxon-name-part-type="family">Segestriidae</tp:taxon-name-part></tp:taxon-name>. Spiders.</article-title><source>Invertebrate Fauna of Korea</source><volume>21</volume><issue>31</issue><fpage>1</fpage><lpage>186</lpage></element-citation></ref><ref id="B11294682"><element-citation xmlns:xlink="http://www.w3.org/1999/xlink" publication-type="article" xlink:type="simple"><person-group person-group-type="author"><name name-style="western"><surname>Prószyński</surname><given-names>J.</given-names></name></person-group><year>2017</year><article-title>Pragmatic classification of the world's <tp:taxon-name><tp:taxon-name-part taxon-name-part-type="family">Salticidae</tp:taxon-name-part></tp:taxon-name> (<tp:taxon-name><tp:taxon-name-part taxon-name-part-type="order">Araneae</tp:taxon-name-part></tp:taxon-name>)</article-title><source>Ecologica Montenegrina</source><volume>12</volume><fpage>1</fpage><lpage>133</lpage><pub-id pub-id-type="doi">10.37828/em.2017.12.1</pub-id></element-citation></ref><ref id="B11231557"><element-citation xmlns:xlink="http://www.w3.org/1999/xlink" publication-type="article" xlink:type="simple"><person-group person-group-type="author"><name name-style="western"><surname>Prószyński</surname><given-names>J.</given-names></name></person-group><year>2018</year><article-title>Review of the genus <italic><tp:taxon-name><tp:taxon-name-part taxon-name-part-type="genus" reg="Hasarius">Hasarius</tp:taxon-name-part></tp:taxon-name></italic> (<tp:taxon-name><tp:taxon-name-part taxon-name-part-type="order">Araneae</tp:taxon-name-part></tp:taxon-name>: <tp:taxon-name><tp:taxon-name-part taxon-name-part-type="family">Salticidae</tp:taxon-name-part></tp:taxon-name>) - a taxonomic fiasco</article-title><source>Ecologica Montenegrina</source><volume>16</volume><fpage>16</fpage><lpage>31</lpage><pub-id pub-id-type="doi">10.37828/em.2018.16.2</pub-id></element-citation></ref><ref id="B11231575"><element-citation xmlns:xlink="http://www.w3.org/1999/xlink" publication-type="book" xlink:type="simple"><person-group person-group-type="author"><name name-style="western"><surname>Peng</surname><given-names>X. J.</given-names></name></person-group><year>2020</year><source>Fauna Sinica, Invertebrata 53, <tp:taxon-name><tp:taxon-name-part taxon-name-part-type="class">Arachnida</tp:taxon-name-part></tp:taxon-name>: <tp:taxon-name><tp:taxon-name-part taxon-name-part-type="order">Araneae</tp:taxon-name-part></tp:taxon-name>: <tp:taxon-name><tp:taxon-name-part taxon-name-part-type="family">Salticidae</tp:taxon-name-part></tp:taxon-name></source><publisher-name>Science Press</publisher-name><publisher-loc>Beijing</publisher-loc><size units="page">612</size></element-citation></ref><ref id="B11297538"><element-citation xmlns:xlink="http://www.w3.org/1999/xlink" publication-type="article" xlink:type="simple"><person-group person-group-type="author"><name name-style="western"><surname>Chen</surname><given-names>K. - M.</given-names></name><name name-style="western"><surname>Lin</surname><given-names>T. - Y.</given-names></name><name name-style="western"><surname>Ueng</surname><given-names>Y. - T.</given-names></name></person-group><year>2021</year><article-title>Three new species and six newly recorded species of jumping spiders (<tp:taxon-name><tp:taxon-name-part taxon-name-part-type="order">Araneae</tp:taxon-name-part></tp:taxon-name>: <tp:taxon-name><tp:taxon-name-part taxon-name-part-type="family">Salticidae</tp:taxon-name-part></tp:taxon-name>) in Taiwan</article-title><source>Natural Resources</source><volume>12</volume><fpage>290</fpage><lpage>320</lpage><pub-id pub-id-type="doi">10.4236/nr.2021.129021</pub-id></element-citation></ref><ref id="B11297518"><element-citation xmlns:xlink="http://www.w3.org/1999/xlink" publication-type="article" xlink:type="simple"><person-group person-group-type="author"><name name-style="western"><surname>Barrion</surname><given-names>A. T.</given-names></name><name name-style="western"><surname>Barrion-Dupo</surname><given-names>A. L. A.</given-names></name><name name-style="western"><surname>Catindig</surname><given-names>J. L. A.</given-names></name><name name-style="western"><surname>Villareal M.</surname><given-names>O.</given-names></name><name name-style="western"><surname>Cai</surname><given-names>D.</given-names></name><name name-style="western"><surname>Yuan</surname><given-names>Q. H.</given-names></name><name name-style="western"><surname>Heong</surname><given-names>K. L.</given-names></name></person-group><year>2013</year><article-title>New species of spiders (<tp:taxon-name><tp:taxon-name-part taxon-name-part-type="order">Araneae</tp:taxon-name-part></tp:taxon-name>) from Hainan Island, China</article-title><source>UPLB Museum Publications in Natural History</source><volume>3</volume><fpage>1</fpage><lpage>103</lpage><pub-id pub-id-type="doi">10.5281/zenodo.269136</pub-id></element-citation></ref><ref id="B11297547"><element-citation xmlns:xlink="http://www.w3.org/1999/xlink" publication-type="article" xlink:type="simple"><person-group person-group-type="author"><name name-style="western"><surname>Lin</surname><given-names>Y. J.</given-names></name><name name-style="western"><surname>Wu</surname><given-names>L. B.</given-names></name><name name-style="western"><surname>Cai</surname><given-names>D. C.</given-names></name><name name-style="western"><surname>Li</surname><given-names>S. Q.</given-names></name><name name-style="western"><surname>Barrion</surname><given-names>A. T.</given-names></name><name name-style="western"><surname>Heong</surname><given-names>K. L.</given-names></name></person-group><year>2023</year><article-title>Review of 43 spider species from Hainan Island, China (<tp:taxon-name><tp:taxon-name-part taxon-name-part-type="class">Arachnida</tp:taxon-name-part></tp:taxon-name>, <tp:taxon-name><tp:taxon-name-part taxon-name-part-type="order">Araneae</tp:taxon-name-part></tp:taxon-name>)</article-title><source>
            <italic>Zootaxa</italic>
          </source><volume>5351</volume><issue>5</issue><fpage>501</fpage><lpage>533</lpage><pub-id pub-id-type="doi">10.11646/zootaxa.5351.5.1</pub-id></element-citation></ref><ref id="B11211213"><element-citation xmlns:xlink="http://www.w3.org/1999/xlink" publication-type="other" xlink:type="simple"><person-group person-group-type="author"><name name-style="western"><surname>Catalog</surname><given-names>World Spider</given-names></name></person-group><year>2024</year><article-title>World Spider Catalog. Version 25.0</article-title><publisher-name>Natural History Museum Bern, online at http://wsc.nmbe.ch, accessed on 01/03/2024</publisher-name><pub-id pub-id-type="doi">10.24436/2</pub-id></element-citation></ref></ref-list></tp:taxon-treatment>
